# Supplementary material for: Crystal structure of 1,3,6,8-tetra­bromo-9-ethyl-9H-carbazole
Source: Acta Crystallogr E Crystallogr Commun. 2015 May 30;71(Pt 6):o373. doi: 10.1107/S2056989015010117 (PMC4459356; doi:10.1107/S2056989015010117)
Supplement: Supplementary file 1 [file e-71-0o373-sup1.cif]

##############################################################################
#                                                                            #
# This CIF contains the data in a paper accepted for publication in          #
# Acta Crystallographica Section E. It conforms to the requirements of       #
# Notes for Authors for Acta Crystallographica Section E, and has been       #
# peer reviewed under the auspices of the IUCr Commission on Journals.       #
#                                                                            #
# Full details of the Crystallographic Information File format               #
# are given in the paper "The Crystallographic Information File (CIF):       #
# a New Standard Archive File for Crystallography" by S. R. Hall, F. H.      #
# Allen and I. D. Brown [Acta Cryst. (1991), A47, 655-685].                  #
#                                                                            #
# The current version of the core CIF dictionary is obtainable from          #
# ftp://ftp.iucr.org/pub/cif_core.dic.                                       #
#                                                                            #
# Software is freely available for graphical display of the structure(s)     #
# in this CIF. For information consult the CIF software page                 #
# http://www.iucr.org/resources/cif/software.                                #
#                                                                            #
# This file may be used for bona fide research purposes within the           #
# scientific community so long as proper attribution is given to the journal # 
# article from which it was obtained.                                        #
#                                                                            #
##############################################################################
data_General
_audit_creation_method     'by CrystalStructure 4.0'
_journal_date_recd_electronic     2015-05-16
_journal_date_accepted     2015-05-25
_journal_name_full     'Acta Crystallographica, Section E'
_journal_year     2015
_journal_volume     71
_journal_issue      6
_journal_page_first     o373
_journal_page_last     o373
_journal_paper_category     HO
_journal_paper_doi     10.1107/S2056989015010117
_journal_coeditor_code     HB7428
_publ_contact_author_name     'Mykola Bezuglyi'
_publ_contact_author_address
;
Department of Chemistry
National Taras Shevchenko University
62a Volodymirska st.
Kyiv,
Ukraine
;
_publ_contact_author_email     'nikolay_bezugliy@ukr.net'
_publ_contact_author_fax     '+37037300152'
_publ_contact_author_phone     '+37065217301'
_publ_section_title
;
Crystal structure of 1,3,6,8-tetrabromo-9-ethyl-9<i>H</i>-carbazole
;
loop_
    _publ_author_name
    _publ_author_footnote
    _publ_author_address
    'Bezuglyi, Mykola' .
;
Department of Chemistry
National Taras Shevchenko University
62a Volodymirska st.
Kyiv,
Ukraine
Department of Polymer Chemistry and Technology
Kaunas University of Technology
Radvilenu Road 19
LT-50254, Kaunas,
Lithuania
;
    'Grybauskaite, Gintare' .
;
Department of Polymer Chemistry and Technology
Kaunas University of Technology
Radvilenu Road 19
LT-50254, Kaunas,
Lithuania
;
    'Bagdziunas, Gintautas' .
;
Department of Polymer Chemistry and Technology
Kaunas University of Technology
Radvilenu Road 19
LT-50254, Kaunas,
Lithuania
;
    'Grazulevicius, Juozas Vidas' .
;
Department of Polymer Chemistry and Technology
Kaunas University of Technology
Radvilenu Road 19
LT-50254, Kaunas,
Lithuania
;
_publ_section_synopsis     .
data_I
_database_code_depnum_ccdc_archive 'CCDC 1402621'
_chemical_name_systematic
;
1,3,6,8-Tetrabromo-9-ethyl-9<i>H</i>-carbazole
;
_chemical_formula_moiety     'C14 H9 Br4 N'
_chemical_formula_sum     'C14 H9 Br4 N'
_chemical_formula_iupac     'C14 H9 Br4 N'
_chemical_formula_weight     510.85
_chemical_melting_point     ?
_symmetry_cell_setting     monoclinic
_symmetry_space_group_name_H-M     'P 21'
_symmetry_space_group_name_Hall     'P 2yb'
loop_
    _symmetry_equiv_pos_site_id
    _symmetry_equiv_pos_as_xyz
    1 '+X,+Y,+Z'
    2 '-X,1/2+Y,-Z'
_cell_length_a     4.202(2)
_cell_length_b     14.654(6)
_cell_length_c     12.245(6)
_cell_angle_alpha     90.0000
_cell_angle_beta     92.758(18)
_cell_angle_gamma     90.0000
_cell_volume     753.1(6)
_cell_formula_units_Z     2
_cell_measurement_reflns_used     2306
_cell_measurement_theta_min     3.20
_cell_measurement_theta_max     27.50
_cell_measurement_temperature     293
_exptl_crystal_description     chip
_exptl_crystal_colour     colorless
_exptl_crystal_size_max     0.40
_exptl_crystal_size_mid     0.13
_exptl_crystal_size_min     0.12
_exptl_crystal_density_diffrn     2.253
_exptl_crystal_density_meas     ?
_exptl_crystal_density_method     'not measured'
_exptl_crystal_F_000     480.00
_exptl_absorpt_coefficient_mu     10.704
_exptl_absorpt_correction_type     multi-scan
_exptl_absorpt_process_details
;
(<i>REQAB</i>; Rigaku, 1998)
;
_exptl_absorpt_correction_T_min     0.115
_exptl_absorpt_correction_T_max     0.277
_diffrn_ambient_temperature     293
_diffrn_radiation_type     'Mo K\a'
_diffrn_radiation_wavelength     0.71075
_diffrn_measurement_device_type     'Rigaku XtaLAB mini'
_diffrn_measurement_method     \w
_diffrn_detector_area_resol_mean     6.827
_diffrn_reflns_number     2755
_diffrn_reflns_av_R_equivalents     0.0205
_diffrn_reflns_theta_max     27.50
_diffrn_reflns_theta_full     27.50
_diffrn_measured_fraction_theta_max     0.959
_diffrn_measured_fraction_theta_full     0.959
_diffrn_reflns_limit_h_min     -5
_diffrn_reflns_limit_h_max     5
_diffrn_reflns_limit_k_min     -18
_diffrn_reflns_limit_k_max     18
_diffrn_reflns_limit_l_min     -15
_diffrn_reflns_limit_l_max     4
_diffrn_standards_number     0
_diffrn_standards_interval_count     .
_diffrn_standards_decay_%     ?
_refine_special_details
;
Refinement was performed using all reflections. The weighted <i>R</i>-factor
(<i>wR</i>) and goodness of fit (<i>S</i>) are based on <i>F</i>^2^.
<i>R</i>-factor (gt) are based on <i>F</i>. The threshold expression of
<i>F</i>^2^ > 2.0 \s(<i>F</i>^2^) is used only for calculating <i>R</i>-factor
(gt).
;
_reflns_number_total     2599
_reflns_number_gt     2071
_reflns_threshold_expression     F^2^>2.0\s(F^2^)
_refine_ls_structure_factor_coef     Fsqd
_refine_ls_R_factor_gt     0.0556
_refine_ls_wR_factor_ref     0.1298
_refine_ls_goodness_of_fit_ref     1.011
_refine_ls_number_reflns     2600
_refine_ls_number_parameters     172
_refine_ls_number_restraints     1
_refine_ls_hydrogen_treatment     constr
_refine_ls_weighting_scheme     calc
_refine_ls_weighting_details
                    'w = 1/[\s^2^(Fo^2^)+(0.0517P)^2^] where P=(Fo^2^+2Fc^2^)/3'
_atom_sites_solution_hydrogens     geom
_atom_sites_solution_primary     direct
_atom_sites_solution_secondary     difmap
_refine_ls_shift/su_max     0.000
_refine_diff_density_max     0.740
_refine_diff_density_min     -0.660
_refine_ls_extinction_method     none
_refine_ls_extinction_coef     ?
_refine_ls_abs_structure_details
;
Flack (1983), 868 Friedel Pairs
;
_refine_ls_abs_structure_Flack     0.05(4)
loop_
    _atom_type_symbol
    _atom_type_description
    _atom_type_scat_dispersion_real
    _atom_type_scat_dispersion_imag
    _atom_type_scat_source
    'C' 'C' 0.0033 0.0016
;
International Tables for Crystallography
(1992, Vol. C, Tables 4.2.6.8 and 6.1.1.4)
;
    'H' 'H' 0.0000 0.0000
;
International Tables for Crystallography
(1992, Vol. C, Table 6.1.1.4)
;
    'Br' 'Br' -0.2901 2.4595
;
International Tables for Crystallography
(1992, Vol. C, Tables 4.2.6.8 and 6.1.1.4)
;
    'N' 'N' 0.0061 0.0033
;
International Tables for Crystallography
(1992, Vol. C, Tables 4.2.6.8 and 6.1.1.4)
;
_computing_data_collection
;
<i>CrystalClear-SM Expert</i> (Rigaku, 2011)
;
_computing_cell_refinement
;
<i>CrystalClear-SM Expert </i> (Rigaku, 2011)
;
_computing_data_reduction
;
<i>CrystalClear-SM Expert</i>  (Rigaku, 2011)
;
_computing_structure_solution
;
SIR92 (Altomare <i>et al.</i>,  1994)
;
_computing_structure_refinement
;
SHELXL97 (Sheldrick, 2008)
;
_computing_molecular_graphics
;
CrystalStructure (Rigaku, 2010)
;
_computing_publication_material
;
CrystalStructure (Rigaku, 2010)
;
loop_
    _atom_site_type_symbol
    _atom_site_label
    _atom_site_fract_x
    _atom_site_fract_y
    _atom_site_fract_z
    _atom_site_U_iso_or_equiv
    _atom_site_adp_type
    _atom_site_calc_flag
    _atom_site_refinement_flags
    _atom_site_occupancy
    _atom_site_symmetry_multiplicity
    _atom_site_disorder_assembly
    _atom_site_disorder_group
    Br Br1 1.0896(3) 0.54414(9) 0.00371(12) 0.0652(4) Uani d . 1.0 2 . .
    Br Br2 0.4335(4) 0.80930(10) -0.24666(11) 0.0710(4) Uani d . 1.0 2 . .
    Br Br3 0.3881(3) 1.05176(9) 0.38945(12) 0.0657(4) Uani d . 1.0 2 . .
    Br Br4 1.0717(3) 0.73324(10) 0.49105(11) 0.0654(4) Uani d . 1.0 2 . .
    N N1 0.9560(19) 0.7062(6) 0.2062(8) 0.041(2) Uani d . 1.0 2 . .
    C C1 0.854(3) 0.7148(7) 0.0995(9) 0.037(3) Uani d . 1.0 2 . .
    C C2 0.893(3) 0.6617(8) 0.0045(10) 0.046(3) Uani d . 1.0 2 . .
    C C3 0.768(3) 0.6924(8) -0.0998(10) 0.051(3) Uani d . 1.0 2 . .
    C C4 0.598(3) 0.7757(8) -0.1069(10) 0.048(3) Uani d . 1.0 2 . .
    C C5 0.556(3) 0.8265(7) -0.0176(9) 0.042(3) Uani d . 1.0 2 . .
    C C6 0.682(3) 0.7978(7) 0.0871(9) 0.039(3) Uani d . 1.0 2 . .
    C C7 0.671(3) 0.8383(7) 0.1907(9) 0.039(3) Uani d . 1.0 2 . .
    C C8 0.533(3) 0.9191(7) 0.2281(10) 0.044(3) Uani d . 1.0 2 . .
    C C9 0.566(3) 0.9430(8) 0.3353(9) 0.047(3) Uani d . 1.0 2 . .
    C C10 0.729(3) 0.8854(8) 0.4117(10) 0.048(3) Uani d . 1.0 2 . .
    C C11 0.869(3) 0.8032(8) 0.3764(9) 0.046(3) Uani d . 1.0 2 . .
    C C12 0.845(3) 0.7785(8) 0.2676(9) 0.041(3) Uani d . 1.0 2 . .
    C C13 1.178(3) 0.6333(8) 0.2518(11) 0.051(3) Uani d . 1.0 2 . .
    C C14 1.008(3) 0.5530(9) 0.2926(12) 0.067(4) Uani d . 1.0 2 . .
    H H3 0.7995 0.6581 -0.1623 0.0616 Uiso calc R 1.0 2 . .
    H H5 0.4442 0.8811 -0.0240 0.0498 Uiso calc R 1.0 2 . .
    H H8 0.4181 0.9565 0.1791 0.0524 Uiso calc R 1.0 2 . .
    H H10 0.7444 0.9015 0.4852 0.0581 Uiso calc R 1.0 2 . .
    H H13A 1.3166 0.6139 0.1951 0.0616 Uiso calc R 1.0 2 . .
    H H13B 1.3104 0.6590 0.3111 0.0616 Uiso calc R 1.0 2 . .
    H H14A 0.8767 0.5270 0.2342 0.0802 Uiso calc R 1.0 2 . .
    H H14B 0.8768 0.5712 0.3508 0.0802 Uiso calc R 1.0 2 . .
    H H14C 1.1601 0.5084 0.3193 0.0802 Uiso calc R 1.0 2 . .
loop_
    _atom_site_aniso_label
    _atom_site_aniso_U_11
    _atom_site_aniso_U_22
    _atom_site_aniso_U_33
    _atom_site_aniso_U_12
    _atom_site_aniso_U_13
    _atom_site_aniso_U_23
    Br1 0.0604(7) 0.0431(7) 0.0918(11) 0.0099(7) 0.0024(7) -0.0126(7)
    Br2 0.0871(9) 0.0752(10) 0.0491(7) 0.0044(9) -0.0140(7) -0.0013(7)
    Br3 0.0759(8) 0.0475(7) 0.0738(9) 0.0015(8) 0.0042(7) -0.0187(7)
    Br4 0.0710(9) 0.0678(9) 0.0557(8) -0.0063(8) -0.0143(7) 0.0171(6)
    N1 0.039(5) 0.037(5) 0.047(5) -0.009(4) -0.002(4) 0.000(4)
    C1 0.034(5) 0.026(5) 0.051(6) 0.003(5) 0.004(5) -0.004(5)
    C2 0.031(5) 0.040(6) 0.066(8) -0.010(5) -0.001(5) 0.003(5)
    C3 0.052(6) 0.048(7) 0.055(7) -0.009(6) 0.007(5) -0.017(6)
    C4 0.050(6) 0.040(6) 0.054(7) -0.013(6) 0.004(6) -0.006(5)
    C5 0.049(6) 0.020(5) 0.054(7) -0.003(5) -0.011(5) 0.002(4)
    C6 0.037(5) 0.033(6) 0.046(6) -0.001(5) 0.005(4) -0.002(5)
    C7 0.038(5) 0.030(5) 0.048(6) -0.017(5) 0.002(5) 0.002(4)
    C8 0.049(6) 0.032(6) 0.051(7) -0.007(5) 0.001(5) 0.002(5)
    C9 0.057(7) 0.048(6) 0.037(6) -0.015(6) 0.002(5) -0.004(5)
    C10 0.054(6) 0.042(6) 0.049(7) -0.008(6) 0.002(6) -0.007(5)
    C11 0.047(6) 0.047(7) 0.043(6) -0.012(6) -0.009(5) 0.007(5)
    C12 0.036(5) 0.041(6) 0.047(6) -0.020(5) -0.002(5) 0.004(5)
    C13 0.039(6) 0.037(6) 0.076(9) 0.002(5) -0.019(6) 0.007(6)
    C14 0.066(7) 0.030(6) 0.106(11) -0.004(7) 0.013(7) 0.018(7)
loop_
    _geom_bond_atom_site_label_1
    _geom_bond_atom_site_label_2
    _geom_bond_site_symmetry_1
    _geom_bond_site_symmetry_2
    _geom_bond_distance
    _geom_bond_publ_flag
    Br1 C2 . . 1.912(11) n
    Br2 C4 . . 1.880(12) n
    Br3 C9 . . 1.894(12) n
    Br4 C11 . . 1.906(11) n
    N1 C1 . . 1.361(14) n
    N1 C12 . . 1.393(14) n
    N1 C13 . . 1.507(14) n
    C1 C2 . . 1.415(16) n
    C1 C6 . . 1.418(14) n
    C2 C3 . . 1.429(17) n
    C3 C4 . . 1.417(16) n
    C4 C5 . . 1.340(16) n
    C5 C6 . . 1.426(15) n
    C6 C7 . . 1.404(15) n
    C7 C8 . . 1.403(15) n
    C7 C12 . . 1.458(15) n
    C8 C9 . . 1.359(16) n
    C9 C10 . . 1.412(16) n
    C10 C11 . . 1.418(16) n
    C11 C12 . . 1.379(15) n
    C13 C14 . . 1.476(17) n
    C3 H3 . . 0.930 no
    C5 H5 . . 0.930 no
    C8 H8 . . 0.930 no
    C10 H10 . . 0.930 no
    C13 H13A . . 0.970 no
    C13 H13B . . 0.970 no
    C14 H14A . . 0.960 no
    C14 H14B . . 0.960 no
    C14 H14C . . 0.960 no
loop_
    _geom_contact_atom_site_label_1
    _geom_contact_atom_site_label_2
    _geom_contact_distance
    _geom_contact_site_symmetry_1
    _geom_contact_site_symmetry_2
    _geom_contact_publ_flag
    Br2 Br4 3.660(3) . 1_454 no
    Br3 Br4 3.636(3) . 2_656 no
loop_
    _geom_angle_atom_site_label_1
    _geom_angle_atom_site_label_2
    _geom_angle_atom_site_label_3
    _geom_angle_site_symmetry_1
    _geom_angle_site_symmetry_2
    _geom_angle_site_symmetry_3
    _geom_angle
    _geom_angle_publ_flag
    C1 N1 C12 . . . 110.4(8) no
    C1 N1 C13 . . . 125.6(9) no
    C12 N1 C13 . . . 123.8(9) no
    N1 C1 C2 . . . 134.0(9) no
    N1 C1 C6 . . . 108.5(9) no
    C2 C1 C6 . . . 117.5(10) no
    Br1 C2 C1 . . . 124.5(8) no
    Br1 C2 C3 . . . 114.7(9) no
    C1 C2 C3 . . . 120.7(10) no
    C2 C3 C4 . . . 119.2(11) no
    Br2 C4 C3 . . . 116.3(9) no
    Br2 C4 C5 . . . 122.8(9) no
    C3 C4 C5 . . . 120.9(11) no
    C4 C5 C6 . . . 120.9(10) no
    C1 C6 C5 . . . 120.9(10) no
    C1 C6 C7 . . . 107.8(9) no
    C5 C6 C7 . . . 131.3(9) no
    C6 C7 C8 . . . 133.2(10) no
    C6 C7 C12 . . . 106.9(9) no
    C8 C7 C12 . . . 119.9(10) no
    C7 C8 C9 . . . 120.5(10) no
    Br3 C9 C8 . . . 122.1(9) no
    Br3 C9 C10 . . . 117.2(9) no
    C8 C9 C10 . . . 120.6(11) no
    C9 C10 C11 . . . 120.1(11) no
    Br4 C11 C10 . . . 114.2(8) no
    Br4 C11 C12 . . . 125.5(9) no
    C10 C11 C12 . . . 120.3(10) no
    N1 C12 C7 . . . 106.2(9) no
    N1 C12 C11 . . . 135.2(10) no
    C7 C12 C11 . . . 118.5(10) no
    N1 C13 C14 . . . 113.0(9) no
    C2 C3 H3 . . . 120.413 no
    C4 C3 H3 . . . 120.407 no
    C4 C5 H5 . . . 119.576 no
    C6 C5 H5 . . . 119.568 no
    C7 C8 H8 . . . 119.725 no
    C9 C8 H8 . . . 119.729 no
    C9 C10 H10 . . . 119.964 no
    C11 C10 H10 . . . 119.962 no
    N1 C13 H13A . . . 108.986 no
    N1 C13 H13B . . . 108.988 no
    C14 C13 H13A . . . 108.984 no
    C14 C13 H13B . . . 108.981 no
    H13A C13 H13B . . . 107.779 no
    C13 C14 H14A . . . 109.473 no
    C13 C14 H14B . . . 109.466 no
    C13 C14 H14C . . . 109.472 no
    H14A C14 H14B . . . 109.470 no
    H14A C14 H14C . . . 109.470 no
    H14B C14 H14C . . . 109.476 no
loop_
    _geom_torsion_atom_site_label_1
    _geom_torsion_atom_site_label_2
    _geom_torsion_atom_site_label_3
    _geom_torsion_atom_site_label_4
    _geom_torsion_site_symmetry_1
    _geom_torsion_site_symmetry_2
    _geom_torsion_site_symmetry_3
    _geom_torsion_site_symmetry_4
    _geom_torsion
    _geom_torsion_publ_flag
    C1 N1 C12 C7 . . . . -2.6(10) no
    C1 N1 C12 C11 . . . . 178.7(10) no
    C12 N1 C1 C2 . . . . -179.2(9) no
    C12 N1 C1 C6 . . . . 3.2(10) no
    C1 N1 C13 C14 . . . . -92.7(12) no
    C13 N1 C1 C2 . . . . 4.9(16) no
    C13 N1 C1 C6 . . . . -172.6(8) no
    C12 N1 C13 C14 . . . . 91.9(11) no
    C13 N1 C12 C7 . . . . 173.4(8) no
    C13 N1 C12 C11 . . . . -5.3(17) no
    N1 C1 C2 Br1 . . . . 6.9(16) no
    N1 C1 C2 C3 . . . . -176.1(9) no
    N1 C1 C6 C5 . . . . 177.7(8) no
    N1 C1 C6 C7 . . . . -2.5(10) no
    C2 C1 C6 C5 . . . . -0.3(13) no
    C2 C1 C6 C7 . . . . 179.4(8) no
    C6 C1 C2 Br1 . . . . -175.7(7) no
    C6 C1 C2 C3 . . . . 1.3(13) no
    Br1 C2 C3 C4 . . . . 175.5(7) no
    C1 C2 C3 C4 . . . . -1.7(15) no
    C2 C3 C4 Br2 . . . . -178.4(8) no
    C2 C3 C4 C5 . . . . 1.2(16) no
    Br2 C4 C5 C6 . . . . 179.4(6) no
    C3 C4 C5 C6 . . . . -0.3(16) no
    C4 C5 C6 C1 . . . . -0.2(15) no
    C4 C5 C6 C7 . . . . -179.9(9) no
    C1 C6 C7 C8 . . . . -179.3(9) no
    C1 C6 C7 C12 . . . . 0.9(10) no
    C5 C6 C7 C8 . . . . 0.4(18) no
    C5 C6 C7 C12 . . . . -179.4(9) no
    C6 C7 C8 C9 . . . . -178.4(10) no
    C6 C7 C12 N1 . . . . 1.0(10) no
    C6 C7 C12 C11 . . . . 179.9(8) no
    C8 C7 C12 N1 . . . . -178.9(8) no
    C8 C7 C12 C11 . . . . 0.1(14) no
    C12 C7 C8 C9 . . . . 1.4(15) no
    C7 C8 C9 Br3 . . . . 179.4(8) no
    C7 C8 C9 C10 . . . . -2.4(16) no
    Br3 C9 C10 C11 . . . . -179.7(7) no
    C8 C9 C10 C11 . . . . 2.0(16) no
    C9 C10 C11 Br4 . . . . -178.9(9) no
    C9 C10 C11 C12 . . . . -0.5(16) no
    Br4 C11 C12 N1 . . . . -3.7(17) no
    Br4 C11 C12 C7 . . . . 177.7(6) no
    C10 C11 C12 N1 . . . . 178.1(10) no
    C10 C11 C12 C7 . . . . -0.5(15) no
