# Supplementary material for: Crystal structure of 1,3,6,8-tetra­bromo-9-ethyl-9H-carbazole
Source: Acta Crystallogr E Crystallogr Commun. 2015 May 30;71(Pt 6):o373. doi: 10.1107/S2056989015010117 (PMC4459356; doi:10.1107/S2056989015010117)
Supplement: Supplementary file 2 [file e-71-0o373-Isup2.hkl]

# 
# h,k,l, Fc-squared, Fo-squared, sigma(Fo-squared) and status flag 
# 
data_I
_shelx_title ' GGTetraBrCz' 
_shelx_refln_list_code          4 
_shelx_F_calc_maximum      201.47 
_exptl_crystal_F_000       480.00 
_reflns_d_resolution_high  0.7717 
 
loop_ 
 _symmetry_equiv_pos_as_xyz 
 'x, y, z' 
 '-x, y+1/2, -z' 
 
_cell_length_a     4.2020 
_cell_length_b    14.6540 
_cell_length_c    12.2450 
_cell_angle_alpha  90.000 
_cell_angle_beta   92.758 
_cell_angle_gamma  90.000 
 
_shelx_F_squared_multiplier     1.000 
 
loop_ 
 _refln_index_h 
 _refln_index_k 
 _refln_index_l 
 _refln_F_squared_calc 
 _refln_F_squared_meas 
 _refln_F_squared_sigma 
 _refln_observed_status 
   5  -7   0        6.98        1.38     16.24 o 
   5  -6   0       17.84       32.28     14.26 o 
   5  -5   0       27.14       29.01     19.00 o 
   5  -4   0        6.94        8.92      9.94 o 
   4  -3   0       10.18       15.98     14.12 o 
   5  -3   0       62.05       49.61     16.48 o 
   2  -2   0       85.13       50.96     20.68 o 
   4  -2   0      123.89      131.49     35.64 o 
   5  -2   0        0.76       27.78     18.07 o 
   1  -1   0      510.83      576.80     31.39 o 
   2  -1   0     5287.33     5973.50     83.23 o 
   3  -1   0      800.64      825.28     35.55 o 
   4  -1   0      215.78      172.50     53.15 o 
   5  -1   0       58.13       42.35     13.54 o 
   1   0   0      137.03      138.28     11.08 o 
   2   0   0     4970.89     5888.06     82.96 o 
   3   0   0        2.14       -3.46      9.52 o 
   4   0   0      557.66      565.83     44.91 o 
   2   1   0     5279.29     5917.25     49.54 o 
   3   1   0      778.10      820.35     31.88 o 
   4   1   0      216.20      212.09     36.30 o 
   1   2   0     8696.78     9913.91     53.50 o 
   2   2   0       89.62       87.97     15.53 o 
   3   2   0       91.26       89.77     14.97 o 
   4   2   0      156.94      141.72     20.01 o 
   5   2   0        1.96       -4.04     14.62 o 
   1   3   0      267.51      249.56      9.23 o 
   2   3   0     3127.63     3354.92     46.96 o 
   3   3   0      671.01      733.32     24.93 o 
   4   3   0        8.21       12.99      9.42 o 
   5   3   0       58.09       35.30     10.51 o 
   0   4   0    26889.64    28226.32    152.82 o 
   1   4   0     6888.41     7369.92     56.15 o 
   2   4   0     1961.50     2041.54     54.10 o 
   3   4   0      107.56       97.37     20.75 o 
   4   4   0      349.19      336.33     71.19 o 
   5   4   0        6.74       33.51     14.74 o 
   1   5   0       63.73       47.49     36.19 o 
   3   5   0      178.86      197.25     48.00 o 
   4   5   0      782.04      840.15    158.44 o 
   5   5   0       34.18       21.87     14.61 o 
   0   6   0     6703.22     7113.64     69.45 o 
   1   6   0     5956.40     6278.06     63.21 o 
   2   6   0      391.99      433.62     79.28 o 
   3   6   0      271.65      324.32     65.76 o 
   4   6   0      116.13      123.40     32.07 o 
   5   6   0       15.15        5.51      8.10 o 
   1   7   0      102.50       89.69     22.31 o 
   2   7   0     2061.80     2049.91    116.71 o 
   3   7   0       68.04       73.97     21.16 o 
   4   7   0       86.32      114.68     28.73 o 
   5   7   0        6.80        7.78     21.42 o 
   0   8   0     8982.26    10373.90    101.32 o 
   1   8   0     2489.13     2700.30     69.50 o 
   2   8   0      367.01      426.19     91.24 o 
   3   8   0        6.28       16.84     13.29 o 
   4   8   0      117.49      123.72     37.00 o 
   1   9   0      624.19      633.05     26.49 o 
   2   9   0     2040.44     2180.98    109.27 o 
   3   9   0       82.16      104.69     28.65 o 
   4   9   0      112.16      159.28     30.98 o 
   0  10   0     3953.64     4277.16    191.48 o 
   1  10   0      811.32      785.39     27.44 o 
   2  10   0      703.46      739.76     62.35 o 
   3  10   0       69.65      102.29     26.39 o 
   4  10   0      116.37      144.75     30.57 o 
   1  11   0      254.70      276.76     30.30 o 
   2  11   0     1766.43     1922.60    134.23 o 
   3  11   0      323.95      302.14     93.22 o 
   4  11   0       51.50       48.49     18.24 o 
   0  12   0     4620.90     5065.28    107.42 o 
   1  12   0       91.92       96.36     19.11 o 
   2  12   0      191.38      220.22     53.70 o 
   3  12   0        1.18        7.81     10.04 o 
   1  13   0       80.58       58.68     11.51 o 
   2  13   0      568.27      581.39    115.85 o 
   3  13   0       41.98       81.43     26.37 o 
   0  14   0      451.90      339.90     86.92 o 
   1  14   0       26.09       28.02     17.51 o 
   2  14   0       64.98       79.05     26.95 o 
   3  14   0       14.68       -0.13     24.13 o 
   1  15   0       99.02      136.72     23.76 o 
   2  15   0      290.80      247.81     45.38 o 
   3  15   0      162.69      158.76     39.18 o 
   0  16   0      754.93      680.29    117.11 o 
   1  16   0      207.18      187.81     48.39 o 
   2  16   0       74.55       56.68     16.79 o 
   1  17   0        9.90       16.85     15.27 o 
   2  17   0      234.02      175.53     37.01 o 
   1  18   0        1.86       30.50     23.26 o 
   4 -12   1        0.43       -0.07     35.20 o 
   4 -11   1       19.44       74.56     47.66 o 
   4 -10   1        2.24      -23.72     32.99 o 
   4  -9   1      146.73      195.12     46.82 o 
   4  -8   1       44.84       64.55     36.27 o 
  -5  -7   1       18.36       10.43     25.80 o 
   4  -7   1      174.82      189.73     42.57 o 
   5  -7   1        5.14       -0.57     21.81 o 
  -5  -6   1       20.34       37.85     23.50 o 
   4  -6   1       35.90       28.52     16.51 o 
   5  -6   1       29.73       -2.99     18.60 o 
  -5  -5   1        1.06      -18.64     18.64 o 
  -1  -5   1     1246.40     1167.69     38.17 o 
   4  -5   1       26.41       13.77     16.87 o 
   5  -5   1       18.85       40.11     14.68 o 
  -5  -4   1       51.36       53.69     13.53 o 
   4  -4   1       24.89       44.32     18.22 o 
   5  -4   1       66.68       39.74     13.21 o 
  -5  -3   1       35.11       35.57     14.37 o 
  -3  -3   1     3096.71     3409.03    143.85 o 
   3  -3   1     2465.31     2641.05    118.72 o 
   4  -3   1      560.51      510.45     56.89 o 
   5  -3   1       23.79       11.66      8.32 o 
  -5  -2   1      137.39      116.14     30.07 o 
  -4  -2   1       88.30       38.77     22.00 o 
  -3  -2   1      322.08      331.26     45.08 o 
  -2  -2   1     1594.19     1785.73     70.25 o 
  -1  -2   1    38551.02    43030.12    180.16 o 
   3  -2   1     1454.86     1420.85     72.16 o 
   4  -2   1       58.10       57.46     13.11 o 
   5  -2   1       77.66       52.64     13.70 o 
  -5  -1   1        0.21       18.61     14.60 o 
  -4  -1   1       69.68       93.41     22.23 o 
  -3  -1   1     1835.67     1967.04     92.17 o 
  -2  -1   1      110.11      101.44     24.91 o 
   1  -1   1     8715.18     9065.05     66.87 o 
   2  -1   1     2344.39     2502.41     88.61 o 
   3  -1   1      853.38      886.79     54.90 o 
   4  -1   1      202.94      221.81     48.25 o 
   5  -1   1       41.65       24.77     16.30 o 
  -4   0   1        3.94        3.40      4.05 o 
  -3   0   1      701.71      747.97     36.66 o 
  -2   0   1       37.18       42.73     10.17 o 
  -1   0   1       23.49       19.38      7.82 o 
   1   0   1     1322.16     1364.97     36.61 o 
   2   0   1      138.58      157.42     29.52 o 
   3   0   1       17.68       -2.87     11.99 o 
   4   0   1       27.27       32.73     11.82 o 
  -4   1   1       70.83       70.17     11.63 o 
  -3   1   1     1762.78     1886.16     93.74 o 
  -2   1   1       88.26       87.03     20.09 o 
   1   1   1     8377.01     8909.72     70.90 o 
   2   1   1     2258.91     2404.09     71.12 o 
   3   1   1      788.45      852.38     32.87 o 
   4   1   1      188.82      192.50     26.81 o 
  -5   2   1      143.57      108.60     35.99 o 
  -4   2   1      115.98      126.32     20.19 o 
  -3   2   1      273.86      268.03     16.78 o 
  -2   2   1     1770.02     1855.27     78.69 o 
  -1   2   1    40591.07    43054.52     79.20 o 
   0   2   1     1114.10     1065.76     18.39 o 
   1   2   1     5631.85     6207.36     47.37 o 
   2   2   1     3860.45     4050.23     51.17 o 
   3   2   1     1438.28     1522.82     60.39 o 
   4   2   1       70.57       66.88     12.34 o 
  -5   3   1       30.16       39.08     13.37 o 
  -4   3   1       53.05       40.14     13.10 o 
  -3   3   1     3190.23     3730.95    130.32 o 
  -2   3   1     4196.80     4827.32     45.18 o 
  -1   3   1    10732.96    11694.79    105.25 o 
   0   3   1     4277.09     4485.58     30.02 o 
   2   3   1     1067.84     1086.13     35.18 o 
   3   3   1     2436.33     2575.32     85.72 o 
   4   3   1      576.72      638.74     58.05 o 
  -5   4   1       64.37       43.90     15.45 o 
  -4   4   1       21.88       36.86     12.02 o 
  -3   4   1        1.67        0.50      4.69 o 
  -2   4   1     1393.72     1380.09     37.57 o 
  -1   4   1     2054.89     1942.34     78.48 o 
   0   4   1     1649.68     1779.38     44.64 o 
   1   4   1     3938.93     4062.24     51.86 o 
   2   4   1      365.54      340.33     22.67 o 
   3   4   1       46.73       41.43      7.87 o 
   4   4   1       21.36       27.39     16.19 o 
   5   4   1       64.74       69.34     22.63 o 
  -5   5   1        0.48       22.10     13.20 o 
  -4   5   1       50.67       56.78     21.51 o 
  -3   5   1      987.69     1092.58     59.80 o 
  -1   5   1     1200.03     1313.68     56.19 o 
   0   5   1     3009.77     3229.30     55.78 o 
   1   5   1     4799.65     4848.86     40.69 o 
   2   5   1      101.47       82.65     25.77 o 
   3   5   1      150.95      120.48     34.59 o 
   4   5   1       18.55       13.19     20.48 o 
   5   5   1       23.32       -0.99     15.15 o 
  -5   6   1       20.27       40.08     17.95 o 
  -4   6   1       39.65       26.21     16.22 o 
  -3   6   1       12.81       66.24     31.63 o 
  -2   6   1     2197.79     2243.20     90.64 o 
  -1   6   1     5336.27     5915.27    104.71 o 
   0   6   1     3853.11     3855.01     40.13 o 
   1   6   1     1249.72     1247.71     68.47 o 
   2   6   1     1067.56     1064.78     23.68 o 
   3   6   1     1373.02     1446.78    143.24 o 
   4   6   1       25.91       17.17      8.97 o 
   5   6   1       21.15       23.36     15.75 o 
  -5   7   1       18.31       23.79     21.98 o 
  -4   7   1       71.90       71.15     22.90 o 
  -3   7   1      907.73     1037.29     82.61 o 
  -2   7   1     1817.81     1891.92     98.15 o 
  -1   7   1       93.91       72.06     18.36 o 
   0   7   1     1981.18     1851.00     52.88 o 
   1   7   1     5565.60     5745.59    131.21 o 
   2   7   1      246.13      258.30     51.92 o 
   3   7   1     1708.92     1760.81    117.64 o 
   4   7   1      191.73      174.40     90.56 o 
   5   7   1        3.79       -4.14     17.45 o 
  -4   8   1       22.54        4.80     22.52 o 
  -3   8   1      124.35      164.35     39.41 o 
  -2   8   1      222.56      188.56     54.63 o 
  -1   8   1     4848.62     5357.66     47.74 o 
   0   8   1     2268.47     2311.34     61.27 o 
   1   8   1     5016.89     5155.64     69.98 o 
   2   8   1      647.88      703.79    125.32 o 
   4   8   1       37.48       44.11     17.55 o 
  -4   9   1        4.33       -6.02     23.96 o 
  -2   9   1      294.44      353.87     65.23 o 
  -1   9   1     1313.50     1232.54     65.86 o 
   0   9   1      791.91      783.04     43.78 o 
   1   9   1     2834.30     2726.70     85.17 o 
   2   9   1      226.99      246.83     49.52 o 
   3   9   1      477.04      475.67    118.41 o 
   4   9   1      152.51      151.39     32.34 o 
  -4  10   1       52.88       23.98     18.84 o 
  -3  10   1       49.29       29.79     19.03 o 
  -2  10   1      398.52      438.75     94.01 o 
  -1  10   1     2709.65     2818.18     92.27 o 
   0  10   1      113.23      122.40     18.49 o 
   1  10   1       68.86       65.68     17.46 o 
   2  10   1      461.40      486.20    108.87 o 
   3  10   1      551.49      551.65    128.49 o 
   4  10   1        0.33       -7.86     21.73 o 
  -4  11   1       42.43       38.48     18.28 o 
  -3  11   1      105.01      134.62     33.95 o 
  -2  11   1      217.57      237.77     55.06 o 
  -1  11   1      221.38      213.59     14.97 o 
   0  11   1      368.57      401.47     39.15 o 
   1  11   1     1730.35     1707.68     63.10 o 
   2  11   1      167.70      208.53     46.65 o 
   3  11   1       74.98       73.55     33.26 o 
   4  11   1       21.49       30.39     24.57 o 
  -4  12   1        2.23      -25.15     25.81 o 
  -3  12   1       39.17       46.23     20.53 o 
  -2  12   1       23.23       44.66     13.67 o 
  -1  12   1     1236.18     1224.50     56.83 o 
   0  12   1      688.32      719.09     64.48 o 
   1  12   1      776.81      727.62     48.24 o 
   2  12   1      255.40      271.50     56.46 o 
   3  12   1       54.16       58.18     13.33 o 
  -3  13   1      623.06      701.61    125.71 o 
  -2  13   1       49.66       51.59     18.03 o 
  -1  13   1      435.52      428.41    111.59 o 
   0  13   1       96.66      110.26     16.61 o 
   1  13   1      712.11      643.23     76.08 o 
   2  13   1      542.23      542.79    109.12 o 
   3  13   1      261.68      209.17     43.76 o 
  -3  14   1        0.28      -10.36     23.99 o 
  -2  14   1      109.46      155.24     25.34 o 
  -1  14   1     1202.67     1352.29    182.67 o 
   0  14   1      245.13      257.57     41.73 o 
   1  14   1      208.82      219.11     46.52 o 
   2  14   1      241.58      331.36     65.42 o 
   3  14   1       86.54       62.28     28.70 o 
  -3  15   1       87.94       68.50     25.08 o 
  -2  15   1       38.46       19.62     15.09 o 
  -1  15   1       24.23       16.84      8.41 o 
   0  15   1      290.13      206.37     39.96 o 
   1  15   1      693.56      621.20     98.07 o 
   2  15   1        3.17       25.66     15.95 o 
   3  15   1      130.03      100.35     35.33 o 
  -2  16   1       20.00       24.30     20.11 o 
  -1  16   1      136.36      105.28     37.68 o 
   0  16   1      123.96      106.18     17.46 o 
   1  16   1       52.97       38.40     22.04 o 
   2  16   1       26.94       32.96     17.84 o 
  -2  17   1       20.18       40.25     16.80 o 
  -1  17   1       25.38        7.28     14.89 o 
   0  17   1       27.19       11.06     12.02 o 
   1  17   1       51.60       76.15     15.27 o 
   2  17   1       19.76       49.55     17.74 o 
  -1  18   1      178.44      147.63     48.33 o 
   1  18   1      149.97       88.30     31.10 o 
   1 -18   2       12.54        3.71     15.70 o 
   1 -17   2       69.92       84.54     26.80 o 
   2 -17   2       32.70       76.08     17.80 o 
   0 -16   2      406.49      510.87    107.63 o 
   1 -16   2      635.91      871.41    408.07 o 
   2 -16   2      157.22      276.49     50.51 o 
   0 -15   2       50.80       54.61     15.70 o 
   1 -15   2       93.74      141.28     38.97 o 
   2 -15   2      281.18      377.35     50.52 o 
   3 -15   2       48.05       56.63     23.10 o 
   0 -14   2      353.49      384.92     89.98 o 
   3 -14   2        1.31       13.79     13.39 o 
   0 -13   2      329.18      406.33     34.45 o 
   3 -13   2      136.82      228.50     52.24 o 
   4 -12   2       41.96       40.59     39.81 o 
  -1 -11   2     1067.56     1144.42     53.70 o 
   3 -11   2      206.73      326.99     56.57 o 
   4 -11   2       84.99      187.04     47.23 o 
  -1 -10   2      768.79      868.15     23.83 o 
   3 -10   2       32.78       30.10     28.78 o 
   4 -10   2       60.81       66.21     29.74 o 
  -1  -9   2      989.77     1002.57     24.91 o 
   3  -9   2      445.13      524.66     65.39 o 
   4  -9   2      104.62      123.48     41.93 o 
  -1  -8   2       38.54       42.70      9.90 o 
   3  -8   2       51.65       56.95     20.82 o 
   4  -8   2       61.99       71.53     28.85 o 
  -1  -7   2     2337.08     2411.43     82.86 o 
   0  -7   2     1990.65     2058.26     72.77 o 
   3  -7   2      512.79      614.61     57.16 o 
   4  -7   2        7.66       16.32     10.12 o 
  -1  -6   2       94.17       82.92      9.16 o 
   0  -6   2    14951.93    16018.00    107.15 o 
   3  -6   2      185.36      164.36     41.30 o 
   4  -6   2      255.10      244.73     70.95 o 
   5  -6   2       34.17       -2.58     15.87 o 
   0  -5   2     1628.87     1607.38     56.08 o 
   2  -5   2     2958.36     3016.79     62.12 o 
   3  -5   2     2408.34     2455.24    156.65 o 
   4  -5   2       24.05       20.46      8.16 o 
   5  -5   2      126.27       82.57     21.47 o 
  -2  -4   2     2135.33     2558.46     82.45 o 
  -1  -4   2     1166.22      882.63     48.27 o 
   0  -4   2     4332.87     4226.42     44.76 o 
   1  -4   2     7640.15     7491.15     73.79 o 
   2  -4   2     2700.94     2781.00    101.73 o 
   3  -4   2      123.45      141.60     35.05 o 
   4  -4   2       33.53       -2.95      7.26 o 
   5  -4   2       18.77       29.18     20.66 o 
  -5  -3   2       36.82       51.42     20.40 o 
  -3  -3   2      319.93      368.20     41.13 o 
  -2  -3   2     3024.74     3567.84     45.63 o 
  -1  -3   2     2066.86     1932.13     64.39 o 
   0  -3   2     2535.90     2447.02     80.86 o 
   1  -3   2     1822.43     1743.70     63.36 o 
   2  -3   2     2036.41     1961.78     76.30 o 
   3  -3   2       81.85       82.74     25.97 o 
   4  -3   2      298.30      270.88     65.51 o 
   5  -3   2       24.33       30.34     20.38 o 
  -5  -2   2       19.87       26.68     17.32 o 
  -4  -2   2       28.58       26.66     11.95 o 
  -3  -2   2      660.79      695.18     87.64 o 
  -2  -2   2     2696.65     2873.31     42.21 o 
  -1  -2   2     3873.96     3899.24     35.84 o 
   1  -2   2      483.90      486.22     31.61 o 
   2  -2   2      810.11      843.57     52.71 o 
   3  -2   2       51.58       48.79     15.62 o 
   4  -2   2      292.34      252.50     75.88 o 
   5  -2   2       20.53       33.89     11.85 o 
  -4  -1   2      897.22      966.65    113.63 o 
  -3  -1   2      318.54      336.47     27.63 o 
  -2  -1   2     4051.80     4354.53     60.03 o 
  -1  -1   2     4389.69     4595.19     46.97 o 
   1  -1   2      495.54      507.32     30.63 o 
   2  -1   2     5255.89     5802.81     98.15 o 
   3  -1   2     1194.32     1221.85     90.44 o 
   4  -1   2      386.09      370.87    107.20 o 
   5  -1   2       56.78       54.63     15.51 o 
  -4   0   2      224.29      193.32     40.12 o 
  -3   0   2      103.39      117.12     22.50 o 
  -2   0   2     1686.47     1779.27     74.97 o 
  -1   0   2     9182.61    10044.98     75.17 o 
   0   0   2     2092.98     1860.50     73.49 o 
   1   0   2    21871.57    22269.24    130.04 o 
   2   0   2      397.55      436.37     37.60 o 
   3   0   2      768.98      823.07     54.76 o 
   4   0   2       88.29       76.66     23.92 o 
  -4   1   2      891.35      937.03    124.31 o 
  -3   1   2      291.34      324.89     37.81 o 
  -2   1   2     4116.74     4342.14     73.65 o 
  -1   1   2     4089.97     4550.69     61.45 o 
   0   1   2     4256.84     3708.87     51.46 o 
   1   1   2      473.88      535.19     33.48 o 
   2   1   2     5333.37     5746.77    111.58 o 
   3   1   2     1309.34     1402.68     81.67 o 
   4   1   2      375.20      363.87     87.01 o 
  -5   2   2       18.22        8.91      9.59 o 
  -4   2   2       35.55       34.18      8.75 o 
  -3   2   2      722.62      772.36     38.99 o 
  -2   2   2     2769.26     2904.22     65.92 o 
   0   2   2     7827.38     7166.51     69.07 o 
   1   2   2      439.86      448.54     29.18 o 
   2   2   2      776.95      800.57     40.33 o 
   3   2   2       48.86       61.87     10.81 o 
   4   2   2      301.38      272.16     69.78 o 
  -5   3   2       32.06       27.97     19.98 o 
  -4   3   2      178.46      178.96     40.35 o 
  -3   3   2      285.61      341.98     75.98 o 
  -2   3   2     2961.68     3384.50     86.64 o 
  -1   3   2     1796.92     2007.52     74.27 o 
   0   3   2     2540.86     2251.79     81.84 o 
   1   3   2     1924.20     1847.75     53.21 o 
   2   3   2     1866.50     1903.91     56.06 o 
   3   3   2       71.30       89.14     13.88 o 
   4   3   2      299.01      252.31     36.97 o 
  -5   4   2       18.84       10.15     10.03 o 
  -4   4   2       31.09       65.87     16.86 o 
  -3   4   2       44.03       48.55     19.42 o 
  -2   4   2     2498.67     2754.91    139.32 o 
  -1   4   2      892.43      845.17     52.69 o 
   0   4   2     4381.52     4369.56     36.74 o 
   1   4   2     7425.77     7327.66     87.62 o 
   2   4   2     2690.92     2731.14     98.96 o 
   3   4   2      116.29      110.02     20.48 o 
   4   4   2       27.02       -2.57     16.85 o 
  -5   5   2       35.60       33.40     13.88 o 
  -4   5   2      282.95      305.51     57.50 o 
  -3   5   2     2304.23     2681.91    173.95 o 
  -2   5   2     3550.85     3890.91     89.53 o 
   0   5   2     1573.89     1586.71     44.98 o 
   1   5   2     1641.21     1585.10     43.56 o 
   2   5   2     2830.93     2736.19     76.34 o 
   3   5   2     2440.36     2477.36    119.88 o 
   4   5   2       38.25       44.78     10.31 o 
  -5   6   2        4.43       17.00     17.41 o 
  -4   6   2       32.26       39.45     12.37 o 
  -3   6   2     1063.29     1171.74     98.61 o 
  -1   6   2       85.35      105.67     22.75 o 
   0   6   2    14350.16    15696.18     88.41 o 
   1   6   2     1948.59     2046.89     54.15 o 
   2   6   2      292.57      314.89     37.14 o 
   3   6   2      204.94      182.99     38.43 o 
   4   6   2      256.88      254.54     65.80 o 
  -5   7   2        6.77      -10.99     18.95 o 
  -4   7   2      499.43      541.52    112.84 o 
  -3   7   2      755.92      776.25    144.22 o 
  -2   7   2      747.17      774.03     62.39 o 
  -1   7   2     2293.93     2427.39     95.81 o 
   0   7   2     2135.10     2144.65     57.51 o 
   1   7   2      690.20      706.99     42.33 o 
   2   7   2     1178.06     1176.89     47.36 o 
   3   7   2      500.91      473.15    103.20 o 
   4   7   2        7.18        8.89     21.51 o 
  -4   8   2       81.18       50.83     23.87 o 
  -3   8   2      262.51      316.69     72.21 o 
  -2   8   2      284.69      308.58     56.09 o 
  -1   8   2       31.87       55.27     15.08 o 
   0   8   2      711.51      694.62     37.26 o 
   1   8   2     1414.03     1458.64     43.35 o 
   2   8   2     2346.89     2260.37    119.57 o 
   4   8   2       57.69       27.38     17.93 o 
  -4   9   2       44.22       15.13     29.50 o 
  -2   9   2       46.92       72.99     24.58 o 
  -1   9   2     1038.05     1037.35     46.99 o 
   0   9   2      508.42      479.41     32.19 o 
   1   9   2      729.02      666.84     21.28 o 
   2   9   2      234.28      220.54     40.40 o 
   3   9   2      442.87      449.62    104.51 o 
   4   9   2      100.43      113.87     33.48 o 
  -4  10   2       28.82       19.20     12.21 o 
  -3  10   2      105.13      111.41     31.56 o 
  -2  10   2     1581.10     1819.73    133.75 o 
  -1  10   2      773.22      828.22     53.70 o 
   0  10   2     3539.19     3654.74    142.14 o 
   1  10   2     2449.42     2348.30    157.91 o 
   2  10   2      238.04      235.72     45.43 o 
   3  10   2       25.82        3.51     12.95 o 
   4  10   2       59.01       10.08     15.07 o 
  -4  11   2      288.66      280.79     75.57 o 
  -3  11   2       63.52       67.81     23.38 o 
  -2  11   2     1060.54     1149.04     87.31 o 
  -1  11   2     1118.45     1165.44     73.29 o 
   0  11   2      713.90      699.81     37.72 o 
   1  11   2       94.47       69.07     17.75 o 
   2  11   2     1081.73     1042.63     82.04 o 
   3  11   2      184.63      212.46     49.07 o 
   4  11   2       91.90       82.89     30.68 o 
  -4  12   2       20.84       48.12     13.88 o 
  -3  12   2       93.58       81.17     20.85 o 
  -2  12   2      189.37      236.37     45.96 o 
  -1  12   2      126.16      173.59     51.34 o 
   0  12   2      284.86      287.97     34.72 o 
   1  12   2     1521.35     1535.27    133.95 o 
   2  12   2      128.21      135.57     32.09 o 
   3  12   2       92.29       93.83     28.00 o 
  -3  13   2       54.02       30.05     22.45 o 
  -2  13   2       59.74       77.31     18.78 o 
  -1  13   2      312.98      364.40     61.45 o 
   0  13   2      324.93      271.49     38.58 o 
   1  13   2       97.27       86.33     15.26 o 
   2  13   2       40.35       47.89     20.62 o 
   3  13   2      142.06      130.17     36.10 o 
  -3  14   2       90.89       97.68     27.11 o 
  -2  14   2      183.00      179.60     42.72 o 
  -1  14   2      656.83      696.46    146.96 o 
   0  14   2      268.17      199.03     32.04 o 
   1  14   2       99.90       80.24     16.47 o 
   2  14   2       65.49       64.66     21.57 o 
   3  14   2        3.26       42.29     31.05 o 
  -3  15   2       15.81       15.54     23.21 o 
  -2  15   2      254.64      218.18     56.01 o 
  -1  15   2       86.88       52.18     22.67 o 
   0  15   2       54.42       62.83     10.90 o 
   1  15   2       76.03       70.90     19.00 o 
   2  15   2      306.87      233.99     56.34 o 
   3  15   2       47.19       46.72     28.80 o 
  -2  16   2      153.58      160.23     38.05 o 
  -1  16   2      112.88       85.85     26.46 o 
   0  16   2      406.26      350.64     44.96 o 
   1  16   2      563.19      490.52     82.54 o 
   2  16   2      129.43      120.68     32.09 o 
  -2  17   2       78.37       44.28     13.39 o 
  -1  17   2      279.01      205.60     47.13 o 
   0  17   2       86.70       52.28     16.93 o 
   1  17   2       73.35       92.54     19.37 o 
   2  17   2       25.01       22.02     14.75 o 
  -1  18   2       45.77       32.54     18.60 o 
   1  18   2       13.03       22.23     17.03 o 
   1 -18   3       50.72       57.77     21.56 o 
   1 -17   3      155.15      205.76     43.15 o 
   2 -17   3       16.86       56.45     23.55 o 
   0 -16   3       90.96      120.99     32.35 o 
   1 -16   3       40.43       72.04     26.26 o 
   2 -16   3       27.87        6.91      9.98 o 
   0 -15   3      255.15      281.58     81.21 o 
   1 -15   3        5.23       24.28     11.16 o 
   2 -15   3      208.04      237.20     69.16 o 
   3 -15   3        5.35        9.15     18.30 o 
   0 -14   3      706.74      910.47    109.54 o 
   1 -14   3       14.91       42.53     17.14 o 
   2 -14   3      267.57      284.85     71.93 o 
   3 -14   3       10.85       57.20     25.02 o 
   0 -13   3     1314.99     1565.56    119.99 o 
   1 -13   3      916.73     1124.76    147.59 o 
   2 -13   3      258.92      290.89     77.63 o 
   3 -13   3      182.69      224.89     59.26 o 
   0 -12   3      748.11      891.40     90.44 o 
   1 -12   3      327.32      333.14     78.75 o 
   2 -12   3      326.30      330.71     74.64 o 
   3 -12   3      103.81      118.99     32.54 o 
   4 -12   3        5.20       25.82     25.02 o 
  -1 -11   3      428.20      446.30     22.58 o 
   0 -11   3      684.30      769.30     49.81 o 
   1 -11   3       71.41       70.12     24.36 o 
   2 -11   3      310.53      350.61     96.84 o 
   3 -11   3      154.95      205.58     43.98 o 
   4 -11   3        3.53        9.79     15.95 o 
  -1 -10   3      213.05      201.66     14.34 o 
   0 -10   3     1445.57     1561.98     71.50 o 
   1 -10   3      204.24      216.22     60.32 o 
   2 -10   3      251.03      268.22     74.76 o 
   3 -10   3       48.33       43.90     20.74 o 
   4 -10   3       88.90      128.36     32.22 o 
  -1  -9   3      404.70      446.62     19.37 o 
   0  -9   3     2155.93     2285.03    100.13 o 
   1  -9   3     1301.71     1310.23     82.92 o 
   2  -9   3      399.59      415.71    103.01 o 
   3  -9   3      233.27      257.18     85.03 o 
   4  -9   3      170.40      225.09     66.50 o 
  -1  -8   3     5276.51     5494.64     70.08 o 
   0  -8   3     7513.13     8500.21     86.57 o 
   1  -8   3     1393.35     1416.26     59.44 o 
   3  -8   3      172.89      177.03     38.97 o 
   4  -8   3        2.88       -4.04     24.67 o 
  -1  -7   3     1266.71     1151.70     43.63 o 
   0  -7   3      693.58      651.95     39.36 o 
   1  -7   3      677.21      596.70     39.38 o 
   2  -7   3     2666.49     2646.89    127.38 o 
   3  -7   3      285.96      274.65     86.91 o 
   4  -7   3      244.73      244.08     70.73 o 
  -1  -6   3     1013.61      963.66     57.31 o 
   0  -6   3     1126.22     1095.35     42.30 o 
   2  -6   3      500.80      474.02    109.97 o 
   3  -6   3        2.68      -11.46     18.11 o 
   4  -6   3      170.83      127.11     33.98 o 
   5  -6   3       19.23       -6.13     17.76 o 
   0  -5   3     3482.30     3615.18     60.94 o 
   2  -5   3      708.90      666.15     46.56 o 
   3  -5   3       50.28       46.41     19.29 o 
   4  -5   3       57.96       36.56     15.41 o 
   5  -5   3        4.97       19.09     15.11 o 
  -2  -4   3      588.53      572.71     33.19 o 
   0  -4   3     9126.51     9190.30     79.42 o 
   2  -4   3     4913.73     5193.12     80.93 o 
   3  -4   3      746.56      713.53     54.01 o 
   4  -4   3       21.03       16.91      8.23 o 
   5  -4   3        3.95       -4.65     16.15 o 
  -3  -3   3     1152.39     1313.91     70.56 o 
  -2  -3   3     6502.32     7219.42     69.46 o 
  -1  -3   3     1177.44      939.17     57.05 o 
   0  -3   3     5629.20     5398.97     65.85 o 
   1  -3   3     3535.85     3361.66     71.94 o 
   2  -3   3     3161.36     3074.77     59.39 o 
   3  -3   3      559.72      518.96     83.18 o 
   4  -3   3      809.39      770.57     89.18 o 
   5  -3   3        3.05       -5.22     15.55 o 
  -4  -2   3       43.83       57.15     12.90 o 
  -3  -2   3       91.37       91.17     15.90 o 
  -2  -2   3      949.51      872.76     51.28 o 
  -1  -2   3     4179.29     3525.31     58.66 o 
   0  -2   3    19297.99    17172.10    107.46 o 
   1  -2   3     3660.07     3717.20     51.54 o 
   2  -2   3     1779.27     1890.15     77.62 o 
   3  -2   3      339.31      342.89     96.77 o 
   4  -2   3      388.84      311.58     94.16 o 
   5  -2   3        3.18        8.13      9.51 o 
  -4  -1   3        5.02       12.50      6.96 o 
  -3  -1   3      684.84      733.67     60.45 o 
  -2  -1   3     2770.53     3091.91     51.84 o 
  -1  -1   3      680.03      606.56     42.75 o 
   1  -1   3     3885.22     3798.25     56.78 o 
   2  -1   3     1268.64     1441.79     62.39 o 
   3  -1   3      741.39      766.29     73.89 o 
   4  -1   3      142.60      136.03     35.11 o 
   5  -1   3       34.79       35.01     15.86 o 
  -4   0   3      418.55      360.12     77.74 o 
  -3   0   3      903.77      889.92     37.93 o 
  -2   0   3     2153.94     2359.87     93.39 o 
  -1   0   3      938.72      817.30     51.39 o 
   0   0   3     1221.34     1042.30     60.14 o 
   1   0   3     3779.69     3994.77     59.97 o 
   2   0   3     2733.85     3032.63     59.29 o 
   3   0   3     2430.47     2770.95    128.76 o 
   4   0   3        0.58       14.08      8.96 o 
  -4   1   3        7.65        0.01     12.34 o 
  -3   1   3      663.16      664.03     43.08 o 
  -2   1   3     2700.83     2992.92     79.95 o 
  -1   1   3      666.79      624.45     43.81 o 
   0   1   3     6951.26     6078.86     86.31 o 
   1   1   3     3767.11     3862.33     63.48 o 
   2   1   3     1112.00     1120.17     50.86 o 
   3   1   3      730.24      779.84     36.54 o 
   4   1   3      140.78      168.23     32.92 o 
  -5   2   3       74.52       42.72     14.67 o 
  -4   2   3       33.97       34.61     13.06 o 
  -3   2   3       87.22       93.76     22.50 o 
  -2   2   3      900.94      860.46     60.48 o 
   0   2   3    19108.37    17073.89    146.65 o 
   1   2   3     3744.21     3731.08     82.00 o 
   2   2   3     1759.53     1804.72     70.27 o 
   3   2   3      368.00      374.01     37.49 o 
   4   2   3      438.59      323.02     86.00 o 
  -5   3   3       25.27       12.03      8.93 o 
  -4   3   3       84.50      102.70     17.28 o 
  -3   3   3     1109.71     1280.83    133.44 o 
  -2   3   3     6464.01     7172.14    138.23 o 
   0   3   3     5853.35     5323.72     69.72 o 
   1   3   3     3403.80     3003.38     78.06 o 
   2   3   3     3341.66     3189.43     59.66 o 
   3   3   3      551.14      524.46     30.88 o 
   4   3   3      754.36      834.83     84.39 o 
  -5   4   3       16.94       12.24     11.41 o 
  -4   4   3      390.19      405.92     83.81 o 
  -3   4   3      692.24      729.10     73.59 o 
  -2   4   3      551.47      519.14     44.77 o 
   0   4   3     9163.34     8967.95     95.81 o 
   1   4   3     2198.82     2046.92     58.37 o 
   2   4   3     5068.18     5367.89     91.18 o 
   3   4   3      783.67      760.71     38.89 o 
   4   4   3       17.16       13.68     12.97 o 
  -5   5   3       16.63        9.99     10.90 o 
  -4   5   3        5.81       15.71     11.72 o 
  -3   5   3       64.58      114.95     24.12 o 
  -2   5   3     1750.50     1926.79     85.82 o 
   0   5   3     3516.65     3757.10     71.96 o 
   1   5   3     2869.37     2843.55     52.79 o 
   2   5   3      703.55      697.27     42.99 o 
   3   5   3       45.54       59.51      9.76 o 
  -5   6   3        6.02        8.89      8.73 o 
  -4   6   3        1.00       17.83     11.59 o 
  -3   6   3       78.39       85.37     25.88 o 
  -1   6   3     1003.94     1059.49     44.28 o 
   0   6   3      990.74      996.35     60.63 o 
   1   6   3     1165.04     1193.66     41.37 o 
   2   6   3      469.25      438.05     30.37 o 
   3   6   3        0.73      -10.17     11.55 o 
   4   6   3      150.72      132.44     31.20 o 
  -5   7   3       22.01        7.46     13.84 o 
  -4   7   3      247.02      262.56     72.12 o 
  -3   7   3      836.05     1007.45    176.31 o 
  -2   7   3     1302.05     1355.71    143.34 o 
  -1   7   3     1386.35     1349.61     65.71 o 
   0   7   3      660.83      641.24     30.95 o 
   1   7   3      722.84      735.24     34.71 o 
   2   7   3     2733.66     2657.31     88.46 o 
   3   7   3      213.94      204.55     42.55 o 
   4   7   3      242.72      217.79     34.77 o 
  -4   8   3      461.53      466.64    104.32 o 
  -3   8   3      333.79      385.71    105.02 o 
  -2   8   3      124.61      117.31     32.57 o 
  -1   8   3     5130.23     5196.53    115.47 o 
   0   8   3     7454.05     8353.59     75.92 o 
   1   8   3     1328.85     1327.16     44.71 o 
   2   8   3     2871.10     2679.25     86.03 o 
   4   8   3        2.34        7.92      8.89 o 
  -4   9   3       36.82       33.92     13.44 o 
  -3   9   3      225.24      261.22     62.67 o 
  -2   9   3     1540.17     1634.00    134.97 o 
  -1   9   3      407.45      401.34    100.26 o 
   0   9   3     2130.18     2172.12     73.60 o 
   1   9   3     1248.81     1295.51     50.39 o 
   2   9   3      396.27      360.48     42.37 o 
   3   9   3      239.09      220.80     46.48 o 
   4   9   3      145.44      188.88     47.68 o 
  -4  10   3       39.40       35.76     22.58 o 
  -3  10   3       20.17       49.05     29.01 o 
  -1  10   3      257.23      190.67     58.42 o 
   0  10   3     1433.22     1489.14     52.53 o 
   1  10   3      197.83      186.41     26.44 o 
   2  10   3      211.84      218.95     52.87 o 
   3  10   3       50.57       42.94     16.14 o 
   4  10   3       73.91       40.06     14.78 o 
  -4  11   3       37.24       33.79     18.24 o 
  -3  11   3      117.17      112.07     33.51 o 
  -2  11   3      145.77      142.10     41.49 o 
  -1  11   3      439.55      490.27    101.74 o 
   0  11   3      697.90      736.85     26.50 o 
   1  11   3       72.81       78.17     14.40 o 
   2  11   3      308.83      283.76     66.06 o 
   3  11   3      164.55      145.99     34.61 o 
   4  11   3        6.61       13.59     15.33 o 
  -4  12   3       37.90       13.88     17.78 o 
  -3  12   3      160.44      174.39     87.35 o 
  -2  12   3      334.27      404.19     98.34 o 
  -1  12   3      450.19      483.63    104.62 o 
   0  12   3      811.96      791.36     48.78 o 
   1  12   3      408.12      322.67     47.74 o 
   2  12   3      365.15      323.53     75.55 o 
   3  12   3      106.97       80.78     25.24 o 
  -3  13   3      257.96      232.88     45.89 o 
  -2  13   3      811.71      815.11    202.92 o 
  -1  13   3       40.56       38.17     13.04 o 
   0  13   3     1229.53     1209.52     90.43 o 
   1  13   3      864.13      770.45    130.07 o 
   2  13   3      255.83      241.66     53.96 o 
   3  13   3      199.17      208.76     51.97 o 
  -3  14   3        7.66       19.76     18.77 o 
  -2  14   3       10.95      -13.67     23.40 o 
  -1  14   3      556.78      637.25    141.33 o 
   0  14   3      629.88      569.24     92.11 o 
   1  14   3       11.61       10.87      8.19 o 
   2  14   3      269.53      259.06     44.44 o 
   3  14   3       13.39       14.17     11.40 o 
  -3  15   3       32.09       17.09     14.85 o 
  -2  15   3      207.57      174.71     96.23 o 
  -1  15   3        9.48       -3.57     21.00 o 
   0  15   3      290.31      243.80     41.98 o 
   1  15   3       12.58       29.20     13.27 o 
   2  15   3      227.26      215.85     37.80 o 
   3  15   3        4.83       10.37     19.38 o 
  -2  16   3       70.73       91.13     24.12 o 
  -1  16   3      149.30      162.69     41.76 o 
   0  16   3      104.63       85.74     18.06 o 
   1  16   3       64.21       72.54     24.38 o 
   2  16   3       34.77        9.31     15.57 o 
  -2  17   3       53.51       61.99     12.81 o 
  -1  17   3       72.22       65.50     22.98 o 
   0  17   3       92.32       60.89     16.20 o 
   1  17   3      154.42      120.92     34.04 o 
   2  17   3        9.74      -19.21     20.25 o 
  -1  18   3       98.76       55.64     18.33 o 
   1  18   3       40.86       25.55     17.79 o 
   1 -17   4       25.98       19.02     18.99 o 
   1 -16   4      459.07      477.99    140.99 o 
   2 -16   4        6.87       20.30     17.89 o 
   0 -15   4      114.12      134.57     33.84 o 
   1 -15   4      117.80      140.22     37.10 o 
   2 -15   4       30.11       35.78     16.28 o 
   0 -14   4      431.17      568.76     97.75 o 
   1 -14   4      137.70      145.86     40.41 o 
   2 -14   4       56.57       89.00     26.94 o 
   3 -14   4       37.20       60.82     22.26 o 
   0 -13   4       59.96       54.64     12.97 o 
   1 -13   4       97.71      108.35     29.28 o 
   2 -13   4       55.62      105.76     22.15 o 
   3 -13   4       81.05       51.99     24.84 o 
   0 -12   4      309.07      314.75     82.53 o 
   1 -12   4      861.79      972.73     71.43 o 
   2 -12   4      199.91      228.05     53.61 o 
   3 -12   4        1.96      -12.38     24.32 o 
  -1 -11   4     1625.48     1597.14     98.77 o 
   0 -11   4       45.47       54.85     21.14 o 
   1 -11   4      771.35      827.56     59.21 o 
   2 -11   4      124.97      130.13     27.14 o 
   4 -11   4       17.47      -27.77     27.77 o 
  -1 -10   4     2852.16     2868.96    143.94 o 
   0 -10   4     1982.87     2239.49     99.65 o 
   1 -10   4     3768.25     4014.83    175.14 o 
   2 -10   4      420.71      437.78    102.02 o 
   3 -10   4        5.69      -19.13     22.23 o 
   4 -10   4        7.35       22.14     18.63 o 
  -1  -9   4      150.52      138.88     21.45 o 
   0  -9   4      448.32      484.77     59.43 o 
   1  -9   4      356.47      358.54     80.86 o 
   2  -9   4      949.96      963.40     65.79 o 
   3  -9   4      162.57      207.54     35.93 o 
   4  -9   4       88.21      115.71     34.24 o 
  -1  -8   4      351.06      275.90     50.66 o 
   0  -8   4        4.08       15.88      6.09 o 
   1  -8   4      312.06      322.22     79.28 o 
   3  -8   4      238.70      256.53     76.99 o 
   4  -8   4        5.46       18.48     14.65 o 
  -1  -7   4     2018.42     1957.14     80.50 o 
   0  -7   4      764.33      833.73     51.91 o 
   1  -7   4      608.29      540.03     38.33 o 
   2  -7   4      593.46      565.65     42.67 o 
   3  -7   4      524.80      545.96     93.04 o 
   4  -7   4       99.85      112.32     32.55 o 
  -1  -6   4     8583.63     8165.68    107.13 o 
   0  -6   4       90.57      150.60     37.42 o 
   1  -6   4    10805.12    10477.00    119.94 o 
   2  -6   4       43.67       48.17     12.32 o 
   3  -6   4      133.05      159.06     35.55 o 
   4  -6   4       18.33       39.94     21.02 o 
  -2  -5   4     1314.55     1168.82     55.88 o 
  -1  -5   4     3707.70     3317.51     62.79 o 
   0  -5   4      897.05      939.70     54.25 o 
   1  -5   4     1366.14     1287.77     53.81 o 
   2  -5   4     1284.05     1326.95     69.23 o 
   3  -5   4     2019.67     2019.39    150.79 o 
   4  -5   4      194.79      153.98     33.49 o 
  -2  -4   4     1037.74      987.45     57.17 o 
  -1  -4   4     1677.66     1333.29     76.34 o 
   0  -4   4     1793.32     1586.48     59.86 o 
   2  -4   4      371.32      394.17     27.06 o 
   3  -4   4      435.32      391.95     35.30 o 
   4  -4   4       12.89        5.83      6.62 o 
   5  -4   4       34.26       23.64     19.85 o 
  -3  -3   4      687.37      698.23     29.25 o 
  -2  -3   4     1227.71     1222.90     53.88 o 
  -1  -3   4      635.27      533.09     45.30 o 
   0  -3   4      912.29      858.40     49.14 o 
   1  -3   4     2035.75     1924.66     79.61 o 
   2  -3   4      273.86      266.28     65.74 o 
   3  -3   4     1067.81     1126.09     78.09 o 
   4  -3   4       12.66       20.52     10.08 o 
   5  -3   4       12.77       -8.32     16.21 o 
  -3  -2   4      137.70      125.78     24.16 o 
  -2  -2   4        7.97       12.42      3.92 o 
  -1  -2   4     6537.69     5691.50     85.18 o 
   0  -2   4     5366.80     4569.93     73.19 o 
   1  -2   4    10999.74    11539.30    117.64 o 
   2  -2   4     3002.30     3178.76    121.21 o 
   3  -2   4       38.85       30.18     19.70 o 
   4  -2   4        7.25        1.69     13.18 o 
  -4  -1   4       84.13       88.22     19.46 o 
  -3  -1   4     1865.95     1982.32    102.72 o 
  -2  -1   4       91.80       95.25     23.80 o 
  -1  -1   4     7781.38     6917.04    112.33 o 
   1  -1   4     4074.04     3852.72     73.67 o 
   2  -1   4      204.22      260.15     68.03 o 
   3  -1   4     2066.56     2548.57    139.42 o 
   4  -1   4       17.94       12.64     16.63 o 
   5  -1   4       21.44       18.87     14.23 o 
  -4   0   4        2.11        7.25      6.55 o 
  -3   0   4      470.70      530.27     27.89 o 
  -2   0   4     3551.53     3933.06     71.56 o 
  -1   0   4     4792.12     4140.74     78.77 o 
   0   0   4    11815.63    10062.21    108.21 o 
   1   0   4     5533.17     5933.51     87.51 o 
   2   0   4     3457.84     4038.90     73.68 o 
   3   0   4       70.83       67.03     16.57 o 
   4   0   4        7.48       15.27      9.19 o 
  -4   1   4       99.75      100.91     20.62 o 
  -3   1   4     1909.85     2151.66    113.23 o 
  -2   1   4       93.79       73.57     22.71 o 
  -1   1   4     7985.01     7261.39     96.32 o 
   0   1   4     1018.09     1006.22     72.82 o 
   1   1   4     4265.01     4219.49     94.77 o 
   2   1   4      186.14      259.94     54.41 o 
   3   1   4     1973.40     2131.35    135.65 o 
   4   1   4       10.21       -3.13     14.22 o 
  -4   2   4       31.59       23.15     11.18 o 
  -3   2   4      117.69      128.89     30.21 o 
  -2   2   4        6.65       10.31      8.51 o 
   0   2   4     5178.37     4642.85     83.51 o 
   1   2   4    11344.08    11387.61    130.30 o 
   2   2   4     3073.27     3220.59     70.24 o 
   3   2   4       33.30       32.47     22.57 o 
   4   2   4        8.37      -11.36     12.67 o 
  -5   3   4       20.90       21.25     15.65 o 
  -4   3   4        7.63       10.21     18.06 o 
  -3   3   4      634.87      712.01     79.44 o 
  -2   3   4     1272.97     1291.93     70.60 o 
   0   3   4      934.13      819.21     54.33 o 
   1   3   4     2038.51     1831.35     77.64 o 
   2   3   4      199.39      209.14     46.52 o 
   3   3   4     1074.25     1002.88     70.34 o 
   4   3   4       30.50       12.58     14.42 o 
  -5   4   4       15.62       16.40     17.01 o 
  -4   4   4        6.95       14.86     13.62 o 
  -3   4   4      188.90      240.40     49.80 o 
  -2   4   4      960.74      910.17     70.05 o 
  -1   4   4     1617.62     1478.52     68.09 o 
   0   4   4     1893.06     1617.60     72.68 o 
   1   4   4     4537.63     4444.95     90.19 o 
   2   4   4      389.23      431.63    114.50 o 
   3   4   4      436.57      355.21     67.06 o 
   4   4   4       10.05       20.48     14.16 o 
  -5   5   4        1.43       29.72     19.73 o 
  -4   5   4      345.86      354.75     90.16 o 
  -3   5   4     1430.57     1702.48    151.09 o 
  -2   5   4     1263.55     1172.10    128.94 o 
  -1   5   4     3596.13     3512.09     73.38 o 
   0   5   4      913.41      873.97     77.75 o 
   1   5   4     1434.75     1273.24     60.31 o 
   2   5   4     1214.15     1148.94     82.61 o 
   3   5   4     2135.27     2093.90    128.57 o 
  -5   6   4       52.89       41.09     15.59 o 
  -4   6   4        8.16       -3.99     13.25 o 
  -3   6   4       53.75       42.54     12.94 o 
  -1   6   4     8340.63     8509.01    139.69 o 
   0   6   4       95.73      129.41     37.82 o 
   2   6   4       36.65       25.90     14.89 o 
   3   6   4      112.85      138.99     36.79 o 
  -4   7   4       21.76       39.26     14.31 o 
  -3   7   4      557.46      545.27    129.86 o 
  -2   7   4      707.92      704.51     42.21 o 
  -1   7   4     2001.52     2008.01     89.89 o 
   0   7   4      693.63      752.96     54.65 o 
   1   7   4      623.42      574.41     45.07 o 
   2   7   4      524.94      472.64     33.07 o 
  -4   8   4       15.82       12.13      7.69 o 
  -3   8   4      163.47      208.38     50.87 o 
  -2   8   4      436.50      444.66    105.57 o 
  -1   8   4      344.18      304.04     70.03 o 
   0   8   4        9.97        3.17     11.41 o 
   1   8   4      326.48      312.73     25.64 o 
   2   8   4      172.04      169.68     25.62 o 
   3   8   4      195.96      196.53     31.83 o 
  -4   9   4       63.54      107.60     24.70 o 
  -3   9   4       76.02       75.12     22.01 o 
  -2   9   4      706.18      664.67    148.15 o 
  -1   9   4      176.33      162.66     40.36 o 
   0   9   4      449.29      481.10    127.26 o 
   1   9   4      363.18      372.69     57.87 o 
   2   9   4      878.43      818.39     51.45 o 
   3   9   4      180.20      140.06     30.99 o 
  -4  10   4        3.95      -10.01     21.67 o 
  -2  10   4      357.22      330.80     80.05 o 
  -1  10   4     3046.23     3142.32    158.23 o 
   0  10   4     2158.36     2257.90    112.92 o 
   1  10   4     3981.24     4086.02    130.69 o 
   2  10   4      411.78      344.55     57.85 o 
   3  10   4        5.33        3.44     12.54 o 
  -4  11   4       39.46       44.40     17.95 o 
  -3  11   4      445.05      492.27    106.57 o 
  -2  11   4      168.02      181.65     46.45 o 
  -1  11   4     1412.47     1394.11     96.06 o 
   0  11   4       48.70       34.93     13.82 o 
   1  11   4      735.89      726.02     39.57 o 
   2  11   4      122.09       87.90     20.69 o 
   3  11   4      723.74      748.03    148.65 o 
  -4  12   4        3.33       17.30     24.26 o 
  -3  12   4       63.45       91.81     25.11 o 
  -2  12   4      163.61      167.87     50.43 o 
  -1  12   4      193.78      189.21     42.89 o 
   0  12   4      374.61      314.71     61.59 o 
   1  12   4      783.68      732.57    148.96 o 
   2  12   4      227.94      208.72     45.40 o 
   3  12   4        3.48        6.51     11.77 o 
  -3  13   4       85.35       88.79     23.59 o 
  -2  13   4        9.02       19.40     16.29 o 
  -1  13   4      563.36      490.66    130.24 o 
   0  13   4       93.69       96.51     19.87 o 
   1  13   4       99.33       85.14     14.52 o 
   2  13   4       48.35       29.33     15.95 o 
   3  13   4       85.94       89.46     22.25 o 
  -3  14   4       27.84       27.53     21.37 o 
  -2  14   4      197.59      208.34     45.42 o 
  -1  14   4      313.48      351.17     75.36 o 
   0  14   4      480.61      351.12     81.02 o 
   1  14   4      167.01      126.80     64.61 o 
   2  14   4       75.04       90.28     21.48 o 
   3  14   4       42.45       17.09     18.95 o 
  -3  15   4       78.25       81.58     22.92 o 
  -2  15   4       72.10       76.40     20.44 o 
  -1  15   4      355.37      328.87     81.40 o 
   0  15   4       96.51       77.88     22.88 o 
   1  15   4      134.91      191.78     38.94 o 
   2  15   4       50.93       52.78     20.43 o 
  -2  16   4       84.52       72.57     27.44 o 
  -1  16   4      120.34      127.03     32.11 o 
   0  16   4      106.90       84.88     21.13 o 
   1  16   4      450.47      475.56     47.71 o 
   2  16   4        3.09       27.67     28.96 o 
  -2  17   4        3.57      -24.18     24.18 o 
  -1  17   4       68.66       24.57     20.11 o 
   0  17   4       12.25       15.66     14.40 o 
  -1  18   4       80.17       52.85     14.20 o 
   1 -17   5       63.76       76.53     25.12 o 
   1 -16   5        4.28       29.82     21.68 o 
   2 -16   5       44.43       45.80     21.27 o 
   0 -15   5       62.71       57.92     20.21 o 
   1 -15   5       52.02       62.43     18.62 o 
   2 -15   5       70.30       79.94     20.94 o 
   0 -14   5      979.16     1196.73    103.28 o 
   1 -14   5        7.17       14.03     11.77 o 
   2 -14   5      100.73      104.34     35.26 o 
   3 -14   5       30.39       65.51     32.80 o 
   0 -13   5      219.51      226.27     55.74 o 
   1 -13   5        0.84       -9.22     15.89 o 
   2 -13   5      878.02     1018.03    476.90 o 
   3 -13   5       12.50       23.08     17.18 o 
   0 -12   5      608.80      734.16     71.81 o 
   1 -12   5      302.84      305.71     77.18 o 
   2 -12   5      400.87      386.49    108.15 o 
   3 -12   5       20.87        5.34      8.04 o 
  -1 -11   5      397.02      343.16     63.69 o 
   0 -11   5       52.68       54.25     11.22 o 
   1 -11   5      611.76      762.62    119.86 o 
   2 -11   5      220.82      202.99     52.50 o 
   4 -11   5        8.32      -12.10     24.91 o 
  -1 -10   5       24.13       23.03      4.93 o 
   0 -10   5      883.34      983.31     39.23 o 
   1 -10   5      652.86      663.76     52.39 o 
   2 -10   5       70.10       31.91     13.30 o 
   3 -10   5       21.46       33.02     21.49 o 
   4 -10   5       20.54       36.92     16.90 o 
  -1  -9   5      434.37      425.89     80.98 o 
   0  -9   5      753.16      841.41     32.27 o 
   1  -9   5      401.86      330.64     72.95 o 
   2  -9   5     1189.95     1080.92     88.71 o 
   3  -9   5      103.01       81.68     24.98 o 
   4  -9   5       45.49       36.54     20.32 o 
  -1  -8   5      279.40      275.99     48.20 o 
   0  -8   5     5218.38     5823.10    240.45 o 
   1  -8   5     1584.81     1568.65     79.33 o 
   2  -8   5      119.76      133.40     30.77 o 
   3  -8   5      167.77      168.35     50.39 o 
   4  -8   5      228.57      187.63     41.64 o 
  -1  -7   5      166.59      163.59     30.76 o 
   0  -7   5     1268.88     1339.79     59.20 o 
   1  -7   5     1444.91     1456.64     74.47 o 
   3  -7   5      287.75      259.82     89.90 o 
   4  -7   5      137.42      144.89     29.78 o 
  -2  -6   5      265.39      220.80     27.60 o 
  -1  -6   5      802.16      779.52     61.70 o 
   0  -6   5     2614.86     2730.15     98.22 o 
   1  -6   5     1223.88     1247.62     56.69 o 
   2  -6   5      165.49      153.57     39.22 o 
   3  -6   5       66.06       52.66     20.52 o 
   4  -6   5       52.99       35.57     18.46 o 
  -2  -5   5      590.31      539.66     24.44 o 
  -1  -5   5       73.22       85.09     22.11 o 
   0  -5   5     2949.74     2740.93     97.97 o 
   1  -5   5      869.62      730.35     47.45 o 
   2  -5   5     1587.61     1623.27     83.17 o 
   3  -5   5      154.27      174.57     56.42 o 
   4  -5   5       24.81       33.35     15.77 o 
  -2  -4   5     1168.76     1016.70     39.14 o 
  -1  -4   5      677.61      639.38     48.45 o 
   0  -4   5     7066.80     6900.87     92.98 o 
   2  -4   5      255.45      243.38     64.29 o 
   3  -4   5      316.37      318.66     90.56 o 
   4  -4   5      389.33      379.09    110.74 o 
  -3  -3   5      277.42      237.39     48.78 o 
  -2  -3   5     5123.87     5582.70     82.18 o 
  -1  -3   5     1038.49      883.87     58.38 o 
   0  -3   5     1889.50     1525.58     65.87 o 
   1  -3   5     1442.19     1491.83     63.16 o 
   2  -3   5     4203.59     4205.25    212.71 o 
   3  -3   5      699.39      743.93     63.61 o 
   4  -3   5      347.24      323.43     93.90 o 
   5  -3   5       50.97       32.05     15.01 o 
  -3  -2   5      140.94      118.59     25.28 o 
  -2  -2   5       78.59       78.62     18.10 o 
   0  -2   5    11506.92     9967.70    107.97 o 
   1  -2   5      721.58      599.37     40.65 o 
   2  -2   5     1153.78     1240.46     67.89 o 
   3  -2   5       13.39        7.58     15.90 o 
   4  -2   5       32.49       54.47     30.23 o 
   5  -2   5       21.36       -0.97     18.07 o 
  -4  -1   5      205.48      133.42     29.54 o 
  -3  -1   5      377.75      366.41     32.19 o 
  -2  -1   5     1033.11     1042.09     67.55 o 
  -1  -1   5     3275.59     2960.09     71.61 o 
   1  -1   5     1426.41     1441.81     81.55 o 
   2  -1   5     3605.08     3810.92     77.14 o 
   3  -1   5      237.04      238.80     25.75 o 
   4  -1   5      150.48      150.63     41.17 o 
   5  -1   5       43.36       63.27     18.39 o 
  -4   0   5       13.09       19.25      9.35 o 
  -3   0   5       31.04       28.05      9.88 o 
  -2   0   5     1901.70     1872.66     92.58 o 
  -1   0   5     2620.61     2311.37     98.01 o 
   0   0   5     2131.27     1696.09     76.47 o 
   1   0   5      362.39      368.49     85.42 o 
   2   0   5     1201.38     1140.59     83.27 o 
   3   0   5      157.45      141.57     40.01 o 
   4   0   5      328.19      294.67     73.37 o 
  -4   1   5      182.65      141.81     39.15 o 
  -3   1   5      355.70      384.83     43.31 o 
  -2   1   5     1044.85      994.06     68.86 o 
  -1   1   5     3324.86     3122.78     77.15 o 
   0   1   5     2220.80     1761.23     72.73 o 
   1   1   5     1324.20     1418.14     63.89 o 
   2   1   5     3443.71     3745.57     77.52 o 
   3   1   5      215.18      207.06     30.79 o 
   4   1   5      132.83      124.53     31.80 o 
  -4   2   5      439.27      515.02     68.74 o 
  -3   2   5      143.44      161.30     43.54 o 
  -2   2   5      125.55      120.08     27.67 o 
   1   2   5      702.99      628.07     57.94 o 
   2   2   5     1201.89     1236.91     71.13 o 
   3   2   5        8.52       17.66     12.02 o 
   4   2   5       32.21       53.98     16.65 o 
  -5   3   5       23.26       21.82     12.65 o 
  -4   3   5      301.79      292.98     64.14 o 
  -3   3   5      274.19      324.31     84.36 o 
  -2   3   5     5111.36     5307.92     95.57 o 
   0   3   5     1940.04     1555.54     77.31 o 
   1   3   5     1243.78     1124.09     56.63 o 
   2   3   5     4146.62     4266.87    187.80 o 
   3   3   5      658.53      635.05     53.63 o 
   4   3   5      331.24      262.61     67.09 o 
  -5   4   5       17.15       15.62     14.95 o 
  -4   4   5       70.59       69.73     18.58 o 
  -3   4   5      223.21      227.29     56.26 o 
  -2   4   5     1159.97     1089.74     64.81 o 
  -1   4   5      729.15      762.80     57.14 o 
   0   4   5     7769.86     7334.77    115.90 o 
   1   4   5      937.03      864.65     60.48 o 
   2   4   5      333.46      328.55     88.00 o 
   3   4   5      322.87      237.13     77.55 o 
   4   4   5      394.59      293.49     87.39 o 
  -5   5   5        0.58       18.22     13.04 o 
  -4   5   5       62.63       50.78     15.82 o 
  -3   5   5       23.51       36.59     16.63 o 
  -2   5   5      615.99      577.00     41.42 o 
  -1   5   5      114.62      128.96     32.47 o 
   0   5   5     2916.83     2767.59    113.12 o 
   1   5   5      743.96      551.69     62.22 o 
   2   5   5     1474.57     1477.78     93.53 o 
   3   5   5      125.58      107.89     32.08 o 
  -4   6   5       59.63       50.99     18.90 o 
  -3   6   5      258.93      287.21     69.27 o 
  -1   6   5      715.05      702.86     71.68 o 
   0   6   5     2462.05     2611.31    110.07 o 
   1   6   5     1175.23     1045.21     70.15 o 
   2   6   5      170.30      147.74     49.09 o 
   3   6   5       90.52       61.08     21.16 o 
  -4   7   5       98.05       96.39     34.33 o 
  -3   7   5      130.84      125.32     25.15 o 
  -1   7   5      179.12      186.07     42.11 o 
   0   7   5     1420.78     1428.97     86.31 o 
   1   7   5     1451.84     1454.33     80.74 o 
   2   7   5     1486.31     1455.71    101.96 o 
   3   7   5      295.64      310.60     91.82 o 
  -4   8   5       88.62      129.06     32.53 o 
  -3   8   5       74.26       56.03     12.87 o 
  -2   8   5     1376.57     1325.05     88.36 o 
  -1   8   5      288.13      296.83     96.72 o 
   0   8   5     5312.31     6255.01    126.71 o 
   1   8   5     1495.43     1502.93    117.59 o 
   2   8   5      162.27      141.86     48.29 o 
  -4   9   5      107.13       85.65     24.71 o 
  -3   9   5       91.40       83.25     24.63 o 
  -2   9   5      833.81      917.61     90.72 o 
  -1   9   5      518.92      556.40    130.54 o 
   0   9   5      821.70      944.01     53.95 o 
   1   9   5      421.15      377.36    108.80 o 
   2   9   5     1167.22     1044.27    106.67 o 
  -4  10   5      144.39       98.33     42.73 o 
  -2  10   5       98.51      118.27     29.47 o 
  -1  10   5       24.52       16.80     11.97 o 
   0  10   5      794.66      848.10    161.24 o 
   1  10   5      642.19      614.84     53.81 o 
   2  10   5       81.79       87.87     20.41 o 
  -4  11   5       15.96       28.40     22.03 o 
  -3  11   5       58.92       84.10     32.60 o 
  -2  11   5      375.56      347.11     91.17 o 
  -1  11   5      467.00      478.63    130.53 o 
   0  11   5       45.44       33.01     15.65 o 
   1  11   5      551.91      591.98     43.10 o 
   2  11   5      231.90      152.34     39.85 o 
  -3  12   5      102.47       80.60     24.16 o 
  -2  12   5      322.28      286.30     64.53 o 
  -1  12   5      661.07      638.83    159.84 o 
   0  12   5      678.73      608.42    141.97 o 
   1  12   5      309.60      234.31     53.58 o 
  -3  13   5      116.00       93.13     28.09 o 
  -2  13   5      414.10      437.78    110.40 o 
  -1  13   5      271.00      212.51     49.77 o 
   0  13   5      221.41      213.31     50.35 o 
   1  13   5        1.50        1.99      9.35 o 
  -3  14   5        0.54        1.74      9.18 o 
  -2  14   5       24.64       34.27     14.91 o 
  -1  14   5       11.07       17.71     17.72 o 
   0  14   5      902.50      825.67    122.65 o 
   1  14   5        8.70       -1.44     10.88 o 
  -2  15   5      293.52      285.92     62.69 o 
  -1  15   5       80.53       63.90     21.43 o 
   0  15   5       66.15       29.81     10.27 o 
   1  15   5       52.68       27.46      9.70 o 
  -2  16   5       26.35       14.92     21.85 o 
  -1  16   5       92.72       51.14     23.45 o 
   0  16   5       78.95       56.52     17.89 o 
  -1  17   5       14.74       10.84     15.14 o 
   0  17   5       49.66       69.37     15.62 o 
   1 -17   6       49.57       29.98     17.29 o 
   1 -16   6      203.04      225.09     72.08 o 
   0 -15   6       77.32       65.20     19.09 o 
   1 -15   6      205.09      182.30     67.51 o 
   2 -15   6       53.85       70.72     29.97 o 
   0 -14   6       32.59       75.89     17.02 o 
   1 -14   6      205.56      247.49     67.54 o 
   2 -14   6        3.83       10.61     13.73 o 
   0 -13   6      252.20      284.81     55.00 o 
   1 -13   6      203.33      200.36     64.57 o 
   2 -13   6        6.83       17.83     13.74 o 
   3 -13   6       71.33       77.51     26.93 o 
   0 -12   6      101.02       93.68     25.08 o 
   1 -12   6      437.76      447.95    113.02 o 
   2 -12   6      254.79      251.98     52.47 o 
   3 -12   6        9.97        7.95      9.03 o 
  -1 -11   6       39.31       32.74      5.46 o 
   0 -11   6      470.46      463.87    101.89 o 
   1 -11   6      355.98      370.22     83.93 o 
   2 -11   6      127.54      136.89     34.13 o 
   3 -11   6       75.15       85.76     21.70 o 
  -1 -10   6      923.48     1083.02     79.84 o 
   0 -10   6     1594.09     1950.51    117.94 o 
   1 -10   6      683.85      755.25     62.64 o 
   2 -10   6      428.04      402.23    101.92 o 
   3 -10   6      161.66      163.62     35.59 o 
   4 -10   6        2.52       -0.45     12.85 o 
  -1  -9   6      194.77      155.84     45.97 o 
   0  -9   6      183.24      192.75     36.65 o 
   1  -9   6      940.25      910.98     78.39 o 
   2  -9   6      122.39      143.83     30.93 o 
   3  -9   6      439.28      417.76    125.21 o 
   4  -9   6        8.32       22.25     14.44 o 
  -1  -8   6     1663.11     1835.00     88.68 o 
   0  -8   6     1156.70     1238.55     65.02 o 
   1  -8   6      217.97      220.34     45.07 o 
   2  -8   6       52.87       57.58     16.71 o 
   3  -8   6      171.01      154.68     37.27 o 
   4  -8   6       22.15       13.02     11.96 o 
  -1  -7   6      632.41      651.78    115.76 o 
   0  -7   6      722.99      733.61     31.32 o 
   1  -7   6     1116.55     1144.20     62.41 o 
   3  -7   6      358.50      336.83    114.14 o 
   4  -7   6       36.01       30.38     24.78 o 
  -2  -6   6       16.12       22.22      8.48 o 
  -1  -6   6     1545.61     1593.70     89.66 o 
   0  -6   6     3288.40     3455.89     70.32 o 
   1  -6   6      194.59      147.98     39.50 o 
   2  -6   6     2066.42     2043.62    147.04 o 
   3  -6   6      136.18      133.39     36.58 o 
   4  -6   6        1.41       -0.82     21.33 o 
  -2  -5   6      465.08      379.74     35.48 o 
  -1  -5   6     1983.09     1882.42    113.88 o 
   0  -5   6      952.91      979.29     60.14 o 
   1  -5   6     2574.59     2472.65    113.45 o 
   2  -5   6      402.55      376.98     97.46 o 
   3  -5   6     1092.71     1118.10    108.82 o 
   4  -5   6      158.41      154.91     45.58 o 
  -3  -4   6       51.13       35.41      8.06 o 
  -2  -4   6      584.24      579.09     31.24 o 
  -1  -4   6     6091.16     5999.23    142.76 o 
   0  -4   6     2119.02     1832.91     74.28 o 
   2  -4   6      473.14      471.55    108.20 o 
   3  -4   6      193.93      200.52     53.93 o 
   4  -4   6       14.95       17.50     11.51 o 
  -3  -3   6      255.36      221.06     42.19 o 
  -2  -3   6      667.51      782.45     67.25 o 
  -1  -3   6      298.65      283.45     66.36 o 
   0  -3   6      315.92      253.24     58.50 o 
   1  -3   6     1103.12      961.69     62.34 o 
   2  -3   6      732.68      769.18     41.85 o 
   3  -3   6       58.81       76.49     18.36 o 
   4  -3   6       46.20       23.48     26.27 o 
  -3  -2   6       33.51       27.81     10.39 o 
  -2  -2   6       87.17       82.72     21.07 o 
  -1  -2   6      540.44      444.86     42.54 o 
   0  -2   6     2023.57     1736.09     74.64 o 
   1  -2   6     2386.22     2330.12     92.70 o 
   2  -2   6     1168.69     1141.17     80.38 o 
   3  -2   6      913.94      952.83     81.97 o 
   4  -2   6       30.72       19.35      8.64 o 
  -4  -1   6       59.74       51.83     13.15 o 
  -3  -1   6     1126.32     1141.83    114.00 o 
  -2  -1   6     1465.73     1590.20     88.97 o 
  -1  -1   6      233.06      206.16     54.31 o 
   0  -1   6     1279.42     1074.44     52.41 o 
   1  -1   6     2558.67     2690.53    111.48 o 
   2  -1   6     1091.34     1089.74     56.05 o 
   3  -1   6      437.44      466.81    130.34 o 
   4  -1   6      401.37      393.50     93.36 o 
  -4   0   6       60.89       44.76     15.57 o 
  -3   0   6       49.18       19.12      9.17 o 
  -2   0   6        9.05       -0.54     15.70 o 
  -1   0   6     9533.43     8124.48    121.30 o 
   1   0   6     8870.37     9919.35    149.13 o 
   2   0   6     1331.37     1397.07     78.34 o 
   3   0   6       43.39       49.11     18.97 o 
   4   0   6        3.48        4.56      7.91 o 
  -4   1   6       63.86       68.26     13.64 o 
  -3   1   6     1022.35      991.69     86.51 o 
  -2   1   6     1480.66     1554.20     95.20 o 
  -1   1   6      276.58      266.39     54.73 o 
   0   1   6     1096.15      905.77     61.79 o 
   1   1   6     2759.17     2854.82     83.44 o 
   2   1   6     1168.01     1181.18     74.33 o 
   3   1   6      434.33      482.27     71.70 o 
   4   1   6      406.82      359.69     98.38 o 
  -4   2   6       13.72       10.59      8.09 o 
  -3   2   6       40.10       13.03      7.69 o 
  -2   2   6       94.90      108.59     27.59 o 
  -1   2   6      534.43      525.68     48.23 o 
   0   2   6     1822.67     2198.00    106.00 o 
   1   2   6     2356.98     2280.44    117.42 o 
   2   2   6     1232.09     1275.96     93.65 o 
   3   2   6      869.98      750.91     71.56 o 
   4   2   6       31.02       17.82     16.22 o 
  -4   3   6       88.01       83.74     23.89 o 
  -3   3   6      245.16      276.17     54.93 o 
  -2   3   6      730.61      769.00     74.69 o 
   0   3   6      317.02      217.47     67.46 o 
   1   3   6      940.38      859.02     64.11 o 
   2   3   6      692.87      684.35     47.92 o 
   3   3   6       79.00       65.39     15.62 o 
   4   3   6       46.06       43.68     14.75 o 
  -4   4   6        3.89       14.85      8.82 o 
  -3   4   6       57.23       38.71     16.94 o 
  -2   4   6      568.88      568.26     40.42 o 
   0   4   6     2032.02     1604.87     96.11 o 
   1   4   6     2416.39     2257.33    102.94 o 
   2   4   6      462.34      409.07    129.83 o 
   3   4   6      192.02      169.53     45.29 o 
   4   4   6       18.19        1.45     10.96 o 
  -4   5   6       25.91       19.83     13.65 o 
  -3   5   6     1777.04     1977.10    132.51 o 
  -2   5   6      471.01      422.12     93.65 o 
  -1   5   6     2115.19     2027.40    111.50 o 
   1   5   6     2497.78     2177.84    113.79 o 
   2   5   6      354.78      351.99     95.63 o 
   3   5   6     1118.04     1144.53     79.56 o 
  -4   6   6       54.07       48.22     21.82 o 
  -3   6   6       17.32       20.73     10.19 o 
  -2   6   6       17.85       16.83     15.02 o 
  -1   6   6     1635.57     1655.09    116.16 o 
   0   6   6     3132.75     3196.18     88.16 o 
   1   6   6      185.92      160.47     32.20 o 
   2   6   6     1972.89     2077.25    110.29 o 
   3   6   6      120.36      112.46     35.18 o 
  -4   7   6       20.72       47.13     23.01 o 
  -3   7   6      278.03      292.08     67.45 o 
  -1   7   6      696.08      729.83    149.24 o 
   0   7   6      741.09      751.54     97.78 o 
   1   7   6     1149.44     1057.54     58.17 o 
   2   7   6       42.24       53.78     19.87 o 
   3   7   6      379.82      274.20    110.54 o 
  -4   8   6       24.36       26.40     21.81 o 
  -3   8   6        5.04       20.48     16.96 o 
  -2   8   6      590.12      543.90    126.08 o 
  -1   8   6     1524.19     1716.40     95.98 o 
   0   8   6     1011.75     1048.15     59.62 o 
   1   8   6      182.18      171.81     42.79 o 
   2   8   6       38.02       28.34     20.06 o 
   3   8   6      182.91      126.46     45.86 o 
  -4   9   6       30.83       13.07     16.18 o 
  -3   9   6      507.06      461.29    111.21 o 
  -2   9   6      122.09       96.03     30.30 o 
  -1   9   6      263.71      246.76     66.23 o 
   0   9   6      150.40      198.17     38.94 o 
   1   9   6     1066.22     1144.00     82.13 o 
   2   9   6      109.91      109.02     27.76 o 
  -4  10   6        8.98        2.10     23.01 o 
  -3  10   6       28.46       11.64     14.72 o 
  -2  10   6       18.00       10.98     13.70 o 
  -1  10   6      968.73     1111.95     86.05 o 
   0  10   6     1593.81     1981.54    130.64 o 
   1  10   6      646.31      768.41     97.04 o 
   2  10   6      418.86      348.35    117.90 o 
  -4  11   6       26.77       14.02     10.94 o 
  -3  11   6      361.13      346.29     99.34 o 
  -2  11   6      384.51      302.03     67.92 o 
  -1  11   6       24.62       31.07     12.49 o 
   0  11   6      482.55      461.62    117.74 o 
   1  11   6      251.09      258.56     62.10 o 
   2  11   6      117.09      116.13     31.50 o 
  -3  12   6        2.51       10.09     10.28 o 
  -2  12   6      175.92      158.79     36.94 o 
  -1  12   6      947.21     1013.80    236.34 o 
   0  12   6      102.73      161.51     42.32 o 
   1  12   6      467.27      394.82     82.82 o 
  -3  13   6      104.81      134.79     31.68 o 
  -2  13   6       43.07       74.67     19.01 o 
  -1  13   6       41.84       37.62      9.53 o 
   0  13   6      270.62      286.00     65.85 o 
   1  13   6      231.01      215.04     59.32 o 
  -3  14   6       22.95       43.71     15.85 o 
  -2  14   6       39.04       52.83     20.62 o 
  -1  14   6      185.77      238.95     66.12 o 
   0  14   6       29.15       -0.76     18.52 o 
   1  14   6      202.85      183.27     51.39 o 
  -2  15   6       80.01       90.77     31.01 o 
  -1  15   6       39.97       17.27     15.73 o 
   0  15   6       72.06       66.36     22.91 o 
   1  15   6      199.10      111.24     29.30 o 
  -2  16   6       56.30       61.67     31.90 o 
  -1  16   6      417.76      337.66     81.78 o 
   0  16   6       54.63       45.27     12.38 o 
  -1  17   6       76.15       61.93     27.67 o 
   0  17   6       80.57       43.99     14.13 o 
   1 -16   7       29.60       18.43     20.15 o 
   1 -15   7       43.98       -6.07     19.22 o 
   2 -15   7       53.41       51.11     16.36 o 
   0 -14   7      267.62      269.64     59.27 o 
   1 -14   7      536.93      571.24    115.37 o 
   2 -14   7       31.74       53.58     21.13 o 
   0 -13   7       75.72       85.50     17.81 o 
   1 -13   7       70.13      110.29     29.24 o 
   2 -13   7       55.89       42.06     12.28 o 
   3 -13   7      221.61      187.35     47.80 o 
   0 -12   7      305.94      357.58     85.39 o 
   1 -12   7      175.20      157.29     45.59 o 
   2 -12   7       29.82      -10.04     19.10 o 
   3 -12   7       33.44       -7.88     24.52 o 
  -1 -11   7      152.82      166.44     31.63 o 
   0 -11   7      515.66      581.35    111.52 o 
   1 -11   7       27.19       17.85      8.69 o 
   2 -11   7      454.28      435.69    117.23 o 
   3 -11   7       18.03        8.29     17.04 o 
  -1 -10   7       80.33       70.07     13.61 o 
   0 -10   7      200.45      231.75     53.88 o 
   1 -10   7      972.73     1090.13     78.48 o 
   2 -10   7      232.01      247.28     45.58 o 
  -1  -9   7      790.64      896.41     72.98 o 
   0  -9   7       64.64       79.04     18.03 o 
   1  -9   7       74.71       91.48     30.07 o 
   2  -9   7      112.71      104.07     22.90 o 
   3  -9   7      163.43      150.60     30.92 o 
   4  -9   7       17.07       25.50     17.21 o 
  -1  -8   7      981.22     1103.29    181.17 o 
   0  -8   7     1271.69     1507.07    151.54 o 
   1  -8   7     1830.81     2060.17    125.68 o 
   2  -8   7      158.51      148.76     31.10 o 
   3  -8   7       66.21       60.87     21.36 o 
   4  -8   7       35.39       30.50     21.55 o 
  -2  -7   7      158.31       98.63     16.87 o 
  -1  -7   7     1855.05     2137.93    106.06 o 
   0  -7   7     1818.60     1971.58     95.50 o 
   1  -7   7      295.34      248.86     62.13 o 
   3  -7   7      149.14      143.23     39.97 o 
   4  -7   7       64.39       26.99     16.60 o 
  -2  -6   7      959.50      740.86    148.73 o 
  -1  -6   7      392.55      409.77    105.46 o 
   0  -6   7      654.93      681.25    108.51 o 
   1  -6   7      227.30      210.98     56.97 o 
   2  -6   7     1814.42     1945.90    124.46 o 
   3  -6   7       90.14      101.46     30.58 o 
   4  -6   7       62.25       42.92     20.00 o 
  -2  -5   7       59.44       64.99     12.61 o 
  -1  -5   7     1653.50     1772.72    143.80 o 
   0  -5   7     1158.33     1255.88     68.52 o 
   1  -5   7      964.24      918.93     42.34 o 
   2  -5   7      211.48      192.67     47.32 o 
   3  -5   7       76.30       55.99     19.77 o 
   4  -5   7       81.47       74.75     17.55 o 
  -3  -4   7       32.90       20.56      6.92 o 
  -2  -4   7      561.17      526.26     61.65 o 
  -1  -4   7      851.21      792.54     58.79 o 
   0  -4   7     1148.31     1050.64     54.53 o 
   2  -4   7      831.52      830.72     46.11 o 
   3  -4   7       77.89      102.08     28.02 o 
   4  -4   7       50.79       43.58     27.13 o 
  -3  -3   7      361.84      252.57     63.74 o 
  -2  -3   7      583.95      558.84     56.51 o 
  -1  -3   7     2904.91     2548.61    126.44 o 
   0  -3   7     1320.25     1124.00     59.02 o 
   1  -3   7      864.84      891.56     47.83 o 
   2  -3   7     1074.12     1049.52     60.72 o 
   3  -3   7      828.03      769.58    194.86 o 
   4  -3   7       26.11       19.74      9.45 o 
  -3  -2   7      252.65      230.72     48.87 o 
  -2  -2   7     1827.26     1697.14    105.80 o 
  -1  -2   7      603.67      533.25     49.96 o 
   0  -2   7     3251.31     3108.16     75.44 o 
   1  -2   7     6140.55     6334.25    119.27 o 
   2  -2   7      274.32      286.26     68.86 o 
   3  -2   7      860.52      956.34     74.36 o 
   4  -2   7      199.45      200.80     53.33 o 
  -4  -1   7       75.82       59.76     12.52 o 
  -3  -1   7      158.58      144.03     35.08 o 
  -2  -1   7      982.96     1032.38     78.32 o 
  -1  -1   7      662.35      615.46     49.92 o 
   0  -1   7     3079.70     2687.24    125.01 o 
   1  -1   7     1245.30     1238.67     70.69 o 
   2  -1   7      219.26      257.51     62.85 o 
   3  -1   7      269.44      280.82     85.73 o 
   4  -1   7       22.79      -17.36     22.59 o 
  -4   0   7        3.35        6.31      6.06 o 
  -3   0   7        2.23       -3.22     11.68 o 
  -2   0   7      189.97      233.64     46.54 o 
  -1   0   7       94.67       92.35     22.56 o 
   1   0   7        4.54       -1.98     26.81 o 
   2   0   7      653.71      684.83     51.07 o 
   3   0   7      402.76      361.88     80.60 o 
   4   0   7        0.12        8.73     13.27 o 
  -4   1   7       77.89       70.40     18.17 o 
  -3   1   7      136.51      168.43     38.51 o 
  -2   1   7      990.59     1010.37     59.76 o 
  -1   1   7      736.86      656.74     53.19 o 
   0   1   7     2999.93     2633.78    112.37 o 
   1   1   7     1246.97     1222.51     77.54 o 
   2   1   7      215.74      235.37     78.74 o 
   3   1   7      319.89      323.18     81.06 o 
   4   1   7       26.65       20.73     26.45 o 
  -4   2   7        5.59        0.97      5.44 o 
  -3   2   7      259.35      293.72     67.68 o 
  -2   2   7     1847.33     1884.82    168.93 o 
  -1   2   7      587.58      495.86     42.89 o 
   0   2   7     3323.88     2996.37     79.92 o 
   1   2   7     6191.27     6331.89    183.73 o 
   2   2   7      307.71      290.59     74.25 o 
   3   2   7      815.98      882.01     70.66 o 
   4   2   7      214.21      166.40     46.26 o 
  -4   3   7      256.50      209.70     42.71 o 
  -3   3   7      378.42      350.43     63.68 o 
  -2   3   7      570.97      575.01    127.89 o 
   0   3   7     1335.64     1081.24     78.21 o 
   1   3   7      846.44      889.93    202.71 o 
   2   3   7     1058.26     1131.29     60.67 o 
   3   3   7      816.60      834.07     86.92 o 
   4   3   7       12.29       29.19     13.86 o 
  -4   4   7       14.49       18.21      8.22 o 
  -3   4   7       31.25       44.17     17.55 o 
  -2   4   7      553.64      629.32    144.16 o 
   0   4   7     1157.70      937.33     67.72 o 
   1   4   7     1508.93     1513.54     87.17 o 
   2   4   7      818.71      850.32     60.03 o 
   3   4   7       85.81       62.30     19.28 o 
   4   4   7       42.94       10.76     16.52 o 
  -4   5   7       40.30       30.98     15.05 o 
  -3   5   7        2.06      -16.96     18.99 o 
  -2   5   7       58.66       57.32     26.42 o 
  -1   5   7     1594.43     1593.33    103.69 o 
   0   5   7     1088.24     1043.06     55.37 o 
   1   5   7      944.97      939.03     59.37 o 
   2   5   7      196.36      148.94     40.83 o 
   3   5   7       72.11       56.71     22.96 o 
  -4   6   7       31.16       18.52      9.63 o 
  -3   6   7      145.65      158.22     46.29 o 
  -2   6   7      932.41      989.13     81.01 o 
  -1   6   7      330.61      382.91     86.51 o 
   0   6   7      651.90      561.78    106.47 o 
   1   6   7      226.63      178.26     57.45 o 
   2   6   7     1893.01     1786.89    125.64 o 
   3   6   7      107.73       78.73     23.69 o 
  -4   7   7      130.65      116.17     40.72 o 
  -3   7   7       97.00       84.64     19.45 o 
  -1   7   7     1801.64     1947.27    113.20 o 
   0   7   7     1873.83     1979.73    111.57 o 
   1   7   7      250.33      228.64     46.94 o 
   2   7   7      915.89      864.70     76.03 o 
   3   7   7      160.72      135.47     47.74 o 
  -4   8   7       27.55       33.14     14.67 o 
  -3   8   7       16.35       22.99     14.19 o 
  -2   8   7      308.68      319.27     90.73 o 
  -1   8   7      900.22      978.19    204.74 o 
   0   8   7     1151.31     1350.16    114.84 o 
   1   8   7     1767.00     1825.66    127.20 o 
   2   8   7      157.53      121.65     42.88 o 
   3   8   7       61.56       33.94     16.75 o 
  -4   9   7       66.75       57.45     11.72 o 
  -3   9   7       96.70       70.80     21.34 o 
  -2   9   7      111.15      144.45     25.30 o 
  -1   9   7      828.07      972.66    173.69 o 
   0   9   7       62.86       98.85     29.44 o 
   1   9   7       51.44       48.42     24.66 o 
   2   9   7      112.01       99.28     29.04 o 
  -4  10   7        0.72       22.18     16.37 o 
  -3  10   7      283.55      262.22     82.71 o 
  -2  10   7      437.82      409.82     93.58 o 
  -1  10   7       69.66       75.68     26.52 o 
   0  10   7      207.59      221.66     53.17 o 
   1  10   7      902.05      942.06    216.10 o 
   2  10   7      244.69      200.19     59.32 o 
  -3  11   7       25.38       13.92     15.22 o 
  -2  11   7       18.65       28.94     22.42 o 
  -1  11   7      142.88      144.91     33.16 o 
   0  11   7      575.90      618.70    167.82 o 
   1  11   7       24.01       36.39     10.49 o 
   2  11   7      426.36      382.47    104.63 o 
  -3  12   7        1.25        6.95      8.92 o 
  -2  12   7      192.02      217.51     39.31 o 
  -1  12   7       94.88      116.54     30.98 o 
   0  12   7      316.71      310.44     85.98 o 
   1  12   7      132.70      132.98     35.35 o 
   2  12   7       16.17        5.47      6.26 o 
  -3  13   7       29.19       18.24     13.14 o 
  -2  13   7      234.86      248.50     79.73 o 
  -1  13   7      289.74      291.24     65.26 o 
   0  13   7       57.06       80.83     19.79 o 
   1  13   7       60.71       92.77     30.41 o 
  -2  14   7      151.34      193.64     42.36 o 
  -1  14   7        2.19      -21.40     25.31 o 
   0  14   7      244.18      179.31     52.87 o 
   1  14   7      550.42      397.37    120.96 o 
  -2  15   7       24.07       21.55     22.78 o 
  -1  15   7      172.75      212.70     53.49 o 
   0  15   7      150.92      162.46     43.30 o 
   1  15   7       45.55       55.14     16.15 o 
  -1  16   7       20.59       32.64     12.41 o 
   0  16   7       27.53        5.28     14.33 o 
   0  17   7       34.46       61.90     20.38 o 
   1 -15   8      107.16      133.56     50.65 o 
   0 -14   8       50.58       72.98     17.13 o 
   1 -14   8       37.01       49.06     18.93 o 
   2 -14   8       52.49       50.66     20.20 o 
   0 -13   8       76.57       75.47     16.27 o 
   1 -13   8       78.82       98.66     24.43 o 
   2 -13   8       66.44       46.47     20.48 o 
   0 -12   8      837.24     1028.18    114.67 o 
   1 -12   8       50.89       46.18     19.32 o 
   2 -12   8      178.49      174.91     89.35 o 
   3 -12   8       15.20       16.85     15.20 o 
  -1 -11   8       69.29       63.59     11.89 o 
   0 -11   8      286.99      302.25     68.62 o 
   1 -11   8      124.52      141.26     37.77 o 
   2 -11   8      212.60      225.86     59.88 o 
   3 -11   8       80.02       60.55     18.67 o 
  -1 -10   8      738.61      936.70    102.81 o 
   0 -10   8      526.71      669.07     75.26 o 
   1 -10   8      147.43      148.19     39.46 o 
   2 -10   8      258.70      255.90     47.91 o 
  -1  -9   8      469.53      579.86     85.15 o 
   0  -9   8      107.71      136.99     25.51 o 
   1  -9   8      145.00      147.87     30.64 o 
   2  -9   8      539.70      540.55    122.15 o 
   3  -9   8      111.03      107.94     27.87 o 
  -1  -8   8      247.39      336.98     65.16 o 
   0  -8   8      918.33     1014.16    178.34 o 
   1  -8   8     1428.66     1634.72    116.83 o 
   2  -8   8      202.22      173.72     43.87 o 
   3  -8   8      169.65      187.68     41.59 o 
  -2  -7   8      711.51      312.31     75.91 o 
  -1  -7   8      260.79      311.99     64.08 o 
   0  -7   8      349.66      354.30    105.37 o 
   1  -7   8      321.99      375.29     98.43 o 
   3  -7   8       10.48      -11.19     23.35 o 
   4  -7   8      148.32      132.76     34.87 o 
  -2  -6   8        5.12       11.39      6.94 o 
  -1  -6   8      724.29      747.96     50.90 o 
   0  -6   8      387.22      419.54     93.94 o 
   1  -6   8      932.90      963.64    139.90 o 
   2  -6   8       50.00       64.68     39.41 o 
   3  -6   8      127.34      120.02     30.95 o 
   4  -6   8        2.02       -3.99     23.04 o 
  -2  -5   8     1973.34     1580.29    207.28 o 
  -1  -5   8       56.03      101.00     22.02 o 
   0  -5   8      626.71      660.03    135.30 o 
   1  -5   8       87.97       90.54     16.78 o 
   2  -5   8     1029.75     1023.13     74.35 o 
   3  -5   8      101.29      116.69     28.79 o 
   4  -5   8      260.81      260.95     75.08 o 
  -3  -4   8       25.51       16.74      8.49 o 
  -2  -4   8       76.66       76.91     20.35 o 
  -1  -4   8      550.79      673.89    145.37 o 
   0  -4   8     3883.47     3827.72    180.07 o 
   1  -4   8     2033.67     2123.03    105.01 o 
   2  -4   8      932.39      824.19     77.11 o 
   3  -4   8      160.41      155.92     42.55 o 
   4  -4   8       71.09       59.38     20.86 o 
  -3  -3   8      184.56      151.80     41.96 o 
  -2  -3   8      305.60      250.42     63.02 o 
  -1  -3   8     1411.48     1526.85     86.59 o 
   0  -3   8       34.03       38.22     14.44 o 
   2  -3   8      177.37      176.45     53.22 o 
   3  -3   8      172.44      149.01     47.70 o 
   4  -3   8        0.52       -4.04     24.48 o 
  -3  -2   8      271.96      239.58     51.11 o 
  -2  -2   8      165.13      195.20     46.88 o 
  -1  -2   8      634.06      622.07     51.43 o 
   0  -2   8      549.19      490.38     63.07 o 
   1  -2   8      546.89      505.15     36.77 o 
   2  -2   8      322.74      328.49     79.11 o 
   3  -2   8       67.80       53.29     32.85 o 
   4  -2   8       20.89       13.93     16.21 o 
  -3  -1   8      267.58      257.99     68.61 o 
  -2  -1   8      934.61     1045.79    109.15 o 
  -1  -1   8      678.41      570.82    149.72 o 
   1  -1   8       75.45       63.91     18.53 o 
   2  -1   8     1148.22     1228.22     95.29 o 
   3  -1   8      287.75      318.28     81.57 o 
   4  -1   8       85.95       60.59     19.72 o 
  -4   0   8      160.77      123.74     27.49 o 
  -3   0   8       15.54       32.88     15.75 o 
  -2   0   8       99.74      124.21     24.49 o 
  -1   0   8      140.35      128.42     25.48 o 
   1   0   8       26.26       39.72     17.00 o 
   2   0   8     2887.08     3393.65    100.79 o 
   3   0   8      219.78      201.90     81.60 o 
   4   0   8       43.77       41.62     18.88 o 
  -4   1   8       17.06       14.30      9.60 o 
  -3   1   8      257.05      256.33     67.53 o 
  -2   1   8      955.84      998.17     71.62 o 
  -1   1   8      660.92      618.12    161.72 o 
   0   1   8      363.86      278.38     85.20 o 
   1   1   8       95.72      126.65     36.78 o 
   2   1   8     1026.86     1103.82     84.15 o 
   3   1   8      302.40      266.79     89.09 o 
   4   1   8      101.19       97.84     29.35 o 
  -4   2   8       38.54        2.14     10.19 o 
  -3   2   8      259.53      291.20     81.35 o 
  -2   2   8      159.75      170.57     41.73 o 
  -1   2   8      640.37      584.63    149.95 o 
   0   2   8      559.05      415.03    131.20 o 
   1   2   8      556.43      557.39     56.80 o 
   2   2   8      402.39      419.00    110.53 o 
   3   2   8       50.00       55.12     11.80 o 
   4   2   8       37.93       50.54     19.31 o 
  -4   3   8        8.67      -12.17     14.02 o 
  -3   3   8      166.46      192.48     59.15 o 
  -2   3   8      336.01      393.91     94.89 o 
  -1   3   8     1363.28     1271.75     90.18 o 
   0   3   8       33.97       14.06     17.04 o 
   1   3   8      805.22      813.76     56.91 o 
   2   3   8      183.11      218.94     45.48 o 
   3   3   8      167.35      136.62     42.03 o 
   4   3   8        3.20       17.05     14.31 o 
  -4   4   8       22.41       30.00     12.27 o 
  -3   4   8       14.41        7.91     10.08 o 
  -2   4   8       79.53       87.35     28.84 o 
   0   4   8     3895.83     3705.89    176.92 o 
   1   4   8     1969.36     2153.23    119.41 o 
   2   4   8     1023.17     1136.56    111.12 o 
   3   4   8      187.52      145.75     47.73 o 
   4   4   8       63.20       28.18     21.67 o 
  -4   5   8       44.92       43.74     19.48 o 
  -3   5   8      104.43      146.12     39.11 o 
  -2   5   8     1846.95     2054.73    152.07 o 
  -1   5   8       63.91       59.95     24.90 o 
   0   5   8      618.13      477.46    128.84 o 
   1   5   8      105.28       86.92     31.58 o 
   2   5   8     1101.87     1144.84     96.39 o 
   3   5   8       78.39       88.88     20.34 o 
  -4   6   8       69.98       60.22     20.59 o 
  -3   6   8      129.96      136.87     36.38 o 
  -2   6   8       10.11      -13.59     23.29 o 
  -1   6   8      722.35      732.17    158.97 o 
   0   6   8      425.31      397.67    106.87 o 
   1   6   8      942.28      796.14     85.93 o 
   2   6   8       53.02       33.35     23.52 o 
   3   6   8      140.15      104.34     18.83 o 
  -4   7   8        2.77        6.10     12.52 o 
  -3   7   8       53.26       56.00     16.01 o 
  -1   7   8      223.46      264.82     53.82 o 
   0   7   8      319.74      328.37     82.15 o 
   1   7   8      305.63      312.96     76.74 o 
   2   7   8      328.98      296.72     84.05 o 
   3   7   8       12.62      -14.41     21.94 o 
  -4   8   8       28.80       20.75     23.68 o 
  -3   8   8       45.70       41.01     22.47 o 
  -2   8   8       18.00       28.31     14.36 o 
  -1   8   8      237.55      324.14     79.05 o 
   0   8   8      824.87      800.38    196.09 o 
   1   8   8     1543.20     1557.44    108.66 o 
   2   8   8      182.71      157.16     47.06 o 
   3   8   8      199.60      199.44     52.77 o 
  -4   9   8        9.06       -0.01     21.71 o 
  -3   9   8       14.61       12.58     20.33 o 
  -2   9   8      229.20      247.48     51.79 o 
  -1   9   8      515.28      495.31    138.92 o 
   0   9   8       82.35       97.33     31.40 o 
   1   9   8      122.43       92.69     30.75 o 
   2   9   8      518.46      410.50    161.22 o 
  -3  10   8       31.93       42.43     16.26 o 
  -2  10   8       30.74       42.60     22.21 o 
  -1  10   8      693.85      794.29    173.14 o 
   0  10   8      508.04      594.90    168.61 o 
   1  10   8      192.85      187.98     43.04 o 
   2  10   8      266.52      207.95     55.98 o 
  -2  11   8      313.17      393.46     93.08 o 
  -1  11   8       61.64       66.59     25.13 o 
   0  11   8      282.59      272.49     67.11 o 
   1  11   8      157.05      145.87     41.06 o 
   2  11   8      200.62      177.88     59.04 o 
  -3  12   8       19.08       14.02     19.48 o 
  -2  12   8       14.84       38.57     24.39 o 
  -1  12   8       48.04       39.81     18.25 o 
   0  12   8      841.42     1065.17    136.00 o 
   1  12   8       58.92       66.34     22.01 o 
   2  12   8      221.95      188.03     74.42 o 
  -2  13   8       98.75      120.62     36.33 o 
  -1  13   8      147.88      119.07     35.25 o 
   0  13   8       81.27       74.97     27.44 o 
   1  13   8       75.72       62.67     21.77 o 
  -2  14   8       35.03       44.64     26.14 o 
  -1  14   8       38.79       52.54     25.02 o 
   0  14   8       50.91       35.82     14.73 o 
   1  14   8       43.39       44.74     16.85 o 
  -2  15   8       67.15       30.12     28.25 o 
  -1  15   8       24.91       53.23     21.84 o 
   0  15   8        3.54       36.60     12.43 o 
  -1  16   8      128.80      145.42     38.51 o 
   0  16   8      201.78      180.62     49.47 o 
   1 -15   9       64.24       58.72     20.18 o 
   0 -14   9        3.41      -14.95     14.99 o 
   1 -14   9      155.50      120.63     31.20 o 
   0 -13   9       89.82       99.87     27.23 o 
   1 -13   9       32.76       70.12     16.23 o 
   2 -13   9       53.92       81.28     22.37 o 
   0 -12   9      172.26      187.58     54.46 o 
   1 -12   9      161.04      153.03     37.83 o 
   2 -12   9       78.18       82.67     22.79 o 
  -1 -11   9       18.51       13.93     20.45 o 
   0 -11   9        1.80       -4.61     16.77 o 
   1 -11   9      352.31      401.19     98.67 o 
   2 -11   9       86.62      108.80     30.50 o 
   3 -11   9       29.25       46.17     25.85 o 
  -1 -10   9      178.62      221.25     43.56 o 
   0 -10   9      126.07      133.27     32.32 o 
   1 -10   9      112.75      113.32     31.02 o 
   2 -10   9      160.50      152.35     51.24 o 
  -1  -9   9      617.76      695.26     76.16 o 
   0  -9   9      455.83      575.51    107.19 o 
   1  -9   9      151.97      173.05     35.47 o 
   2  -9   9       37.39       36.46     18.24 o 
   3  -9   9       96.25       83.93     26.53 o 
  -1  -8   9      161.86      223.98     62.17 o 
   0  -8   9      203.19      229.44     49.69 o 
   1  -8   9     1056.53     1248.98    191.58 o 
   2  -8   9       89.08       45.21     23.27 o 
   3  -8   9       90.69       65.19     25.22 o 
  -2  -7   9      323.91      193.03     37.53 o 
  -1  -7   9       56.92       69.68     20.52 o 
   0  -7   9      195.01      182.90     38.81 o 
   1  -7   9      780.23      953.27     78.29 o 
   2  -7   9       67.40       71.87     20.71 o 
   3  -7   9      236.80      203.78     54.16 o 
  -2  -6   9       56.36       48.30     14.41 o 
  -1  -6   9     1127.64     1356.24    102.27 o 
   0  -6   9      484.36      548.34     57.76 o 
   1  -6   9      323.51      317.00     74.75 o 
   2  -6   9       85.06       99.83     26.87 o 
   3  -6   9      459.32      367.15    119.16 o 
  -2  -5   9      364.94      271.41     62.37 o 
  -1  -5   9      206.53      292.56     60.03 o 
   0  -5   9     1186.97     1170.75     73.00 o 
   1  -5   9      653.26      667.58     90.15 o 
   2  -5   9       49.29       85.91     23.84 o 
   3  -5   9       41.70       62.74     21.03 o 
   4  -5   9        9.62        3.75     12.03 o 
  -2  -4   9       38.28       25.10     16.14 o 
  -1  -4   9      231.00      265.67     66.19 o 
   0  -4   9      189.36      195.07     42.62 o 
   1  -4   9      849.67      935.95     73.21 o 
   2  -4   9      335.95      355.37     82.33 o 
   3  -4   9      179.02      185.66     60.19 o 
   4  -4   9       20.88       50.13     22.56 o 
  -3  -3   9      443.90      385.18     88.15 o 
  -2  -3   9      114.52      106.52     25.22 o 
  -1  -3   9     1232.03     1198.34     76.10 o 
   0  -3   9      729.12      712.30     48.21 o 
   2  -3   9      171.15      172.07     29.85 o 
   3  -3   9      407.97      403.50     89.98 o 
   4  -3   9       73.24       91.17     25.68 o 
  -3  -2   9       29.05       31.86     12.71 o 
  -2  -2   9       23.15        9.38     19.18 o 
  -1  -2   9     2040.91     2004.66    123.52 o 
   0  -2   9      206.97      200.95     62.61 o 
   1  -2   9     1522.03     1593.99     95.81 o 
   2  -2   9      570.63      608.13    141.51 o 
   3  -2   9      216.32      201.72     88.32 o 
   4  -2   9       59.91       81.36     26.93 o 
  -3  -1   9      208.17      233.49     67.74 o 
  -2  -1   9      117.36      124.69     28.02 o 
  -1  -1   9     1503.34     1325.36     92.23 o 
   0  -1   9      626.79      493.48     79.65 o 
   1  -1   9      909.91      982.02     61.13 o 
   2  -1   9      503.47      580.67    129.78 o 
   3  -1   9      203.92      173.30    101.24 o 
   4  -1   9       63.12       57.31     28.60 o 
  -4   0   9       89.99       55.55     18.71 o 
  -3   0   9      111.32      113.77     27.86 o 
  -2   0   9      242.27      311.01     65.50 o 
  -1   0   9       14.76       15.25     14.25 o 
   0   0   9       92.24       81.25     23.23 o 
   1   0   9       23.12       34.89     31.48 o 
   2   0   9      444.55      478.53    104.25 o 
   3   0   9       13.79      -14.92     27.24 o 
   4   0   9       68.22       79.82     21.24 o 
  -4   1   9        3.99       13.96     12.54 o 
  -3   1   9      224.78      270.93     72.63 o 
  -2   1   9      106.18      105.59     29.20 o 
  -1   1   9     1462.13     1248.65     93.28 o 
   0   1   9      607.17      521.68    138.47 o 
   1   1   9      957.41     1084.74     69.74 o 
   2   1   9      418.60      410.95     93.94 o 
   3   1   9      165.55      178.35     53.74 o 
   4   1   9       56.21       49.28     21.14 o 
  -4   2   9       27.98       34.94     11.67 o 
  -3   2   9       34.11       21.41     13.21 o 
  -2   2   9       29.46       21.55     17.22 o 
  -1   2   9     2159.79     2121.33    120.92 o 
   0   2   9      205.79      191.14     56.03 o 
   1   2   9     1708.31     1964.19    116.36 o 
   2   2   9      460.63      475.63    101.15 o 
   3   2   9      209.50      203.06     59.76 o 
   4   2   9       60.82        8.09     12.79 o 
  -4   3   9       39.77       51.75     17.15 o 
  -3   3   9      408.20      479.74     90.90 o 
  -2   3   9      103.64      122.28     33.70 o 
  -1   3   9     1225.47     1125.71     74.61 o 
   0   3   9      729.35      613.53    157.11 o 
   1   3   9     1587.70     1795.56    107.15 o 
   2   3   9      119.15      141.21     32.43 o 
   3   3   9      395.08      395.40    116.59 o 
   4   3   9       77.36       43.16     23.97 o 
  -4   4   9       25.66       22.09     17.64 o 
  -3   4   9      106.54      121.01     40.71 o 
  -2   4   9       27.24       18.17     11.31 o 
   0   4   9      263.72      227.73     45.71 o 
   1   4   9      833.90      883.42     83.48 o 
   2   4   9      293.02      263.65     74.31 o 
   3   4   9      161.15      130.59     33.70 o 
   4   4   9       18.34       42.91     13.71 o 
  -4   5   9        6.64       21.20     18.37 o 
  -3   5   9       71.62       73.52     24.81 o 
  -2   5   9      308.25      350.84     85.82 o 
  -1   5   9      209.66      203.12     40.19 o 
   0   5   9     1232.98     1132.97     83.86 o 
   1   5   9      755.40      659.53    154.19 o 
   2   5   9       64.22       69.01     36.13 o 
   3   5   9       37.28       28.86     20.00 o 
  -4   6   9        0.61       -9.93     21.14 o 
  -3   6   9        3.52      -13.26     22.75 o 
  -2   6   9       55.16       53.29     18.26 o 
  -1   6   9     1049.45     1182.94    100.02 o 
   0   6   9      497.37      479.64    114.95 o 
   1   6   9      351.41      272.15     94.34 o 
   2   6   9       79.01       67.78     22.67 o 
   3   6   9      420.51      340.73     81.14 o 
  -4   7   9       19.20       24.74     22.72 o 
  -3   7   9      210.54      203.56     53.28 o 
  -2   7   9      313.98      363.13     88.68 o 
  -1   7   9       71.49       69.45     25.16 o 
   0   7   9      257.76      202.10     59.01 o 
   1   7   9      715.52      631.36    115.95 o 
   2   7   9       75.72       66.41     17.85 o 
   3   7   9      273.67      179.51     73.27 o 
  -3   8   9       72.13       80.91     25.55 o 
  -1   8   9      186.67      273.25     69.11 o 
   0   8   9      236.19      177.36     66.58 o 
   1   8   9     1063.17      951.14    235.75 o 
   2   8   9      100.12       95.53     25.57 o 
   3   8   9       70.82       82.56     26.08 o 
  -3   9   9      207.74      208.58     43.74 o 
  -2   9   9       82.57      137.75     28.73 o 
  -1   9   9      622.19      591.33    143.84 o 
   0   9   9      496.44      554.14    180.45 o 
   1   9   9      135.96      129.67     35.99 o 
   2   9   9       45.76       47.63     20.94 o 
  -3  10   9        7.77        7.40     16.06 o 
  -2  10   9      164.01      183.42     45.01 o 
  -1  10   9      164.31      233.60     49.95 o 
   0  10   9      140.74      173.95     46.96 o 
   1  10   9      128.88      120.75     28.74 o 
   2  10   9      163.97      127.91     46.06 o 
  -2  11   9       51.39       58.68     35.02 o 
  -1  11   9       17.95       44.84     26.05 o 
   0  11   9        0.60       -2.98     27.18 o 
   1  11   9      354.38      334.61     73.87 o 
   2  11   9       83.53       78.20     29.23 o 
  -3  12   9       17.81       25.27     25.42 o 
  -2  12   9       75.51      110.35     37.62 o 
  -1  12   9      227.31      220.15     57.61 o 
   0  12   9      161.91      167.56     41.91 o 
   1  12   9      150.36      193.42     55.39 o 
   2  12   9       66.24       58.20     20.67 o 
  -2  13   9       29.14       14.79     20.19 o 
  -1  13   9      265.35      265.71     66.22 o 
   0  13   9       89.18       98.85     26.16 o 
   1  13   9       46.13       80.88     29.46 o 
  -2  14   9       10.36       67.06     33.46 o 
  -1  14   9      138.27      125.26     36.40 o 
   0  14   9        5.85        5.57     14.65 o 
   1  14   9      148.82      119.23     37.15 o 
  -1  15   9       49.22       62.32     17.60 o 
   0  15   9       58.80        9.15     16.68 o 
   1 -14  10       63.87       72.23     28.65 o 
   0 -13  10       46.70       52.40     16.05 o 
   1 -13  10       86.65       91.29     17.86 o 
   0 -12  10       73.82       53.83     20.22 o 
   1 -12  10      242.52      297.87     69.87 o 
   2 -12  10        6.50        6.52     17.25 o 
   0 -11  10       48.33       43.42     16.69 o 
   1 -11  10       44.04       61.50     19.21 o 
   2 -11  10      121.01      148.28     31.39 o 
  -1 -10  10      169.05      216.08     48.26 o 
   0 -10  10      580.78      743.07    131.91 o 
   1 -10  10      124.50      142.57     28.49 o 
   2 -10  10      109.89      107.26     21.34 o 
  -1  -9  10       29.51       25.36     15.12 o 
   0  -9  10      182.12      209.22     37.71 o 
   1  -9  10       73.40       83.05     13.37 o 
   2  -9  10       67.37       75.80     27.04 o 
   3  -9  10       56.58       31.89     14.62 o 
  -1  -8  10        9.17       14.26     15.08 o 
   0  -8  10       28.96       20.44     12.28 o 
   1  -8  10      143.26      121.13     30.33 o 
   2  -8  10      385.28      356.73     80.73 o 
   3  -8  10       21.85        6.04     15.85 o 
  -2  -7  10      134.90      104.84     21.65 o 
  -1  -7  10      313.71      419.65     89.46 o 
   0  -7  10       18.98       55.01     10.82 o 
   1  -7  10       56.31       58.70     18.91 o 
   2  -7  10      159.22      150.66     42.94 o 
   3  -7  10      115.91      123.07     33.27 o 
  -2  -6  10      210.18      164.06     51.98 o 
  -1  -6  10       86.19       93.32     19.13 o 
   0  -6  10     2470.81     2764.95    123.10 o 
   1  -6  10      141.34      144.38     26.85 o 
   3  -6  10       27.88       63.85     34.48 o 
  -2  -5  10      293.16      213.30     71.25 o 
  -1  -5  10      529.32      593.96    150.70 o 
   0  -5  10       95.62      131.95     31.57 o 
   1  -5  10       27.98       -5.18     24.08 o 
   2  -5  10      452.38      453.42    105.19 o 
   3  -5  10      181.09      208.52     67.00 o 
  -2  -4  10      130.59      150.34     34.51 o 
  -1  -4  10      236.06      294.08     59.59 o 
   0  -4  10      526.55      517.42    110.28 o 
   1  -4  10      301.66      387.21     83.48 o 
   2  -4  10      458.19      469.75    109.70 o 
   3  -4  10       38.83        8.39     16.11 o 
  -3  -3  10       36.99       22.46     11.03 o 
  -2  -3  10      460.78      444.36     95.07 o 
  -1  -3  10      201.84      234.63     46.73 o 
   0  -3  10      730.36      729.32    165.21 o 
   2  -3  10      535.70      513.68    147.51 o 
   3  -3  10       40.53       53.65     16.89 o 
  -3  -2  10       24.97        5.42      8.57 o 
  -2  -2  10      359.34      417.58     96.60 o 
  -1  -2  10      709.54      657.38    171.71 o 
   0  -2  10      891.46      878.59    189.84 o 
   1  -2  10      601.21      679.88    132.99 o 
   2  -2  10      288.10      281.90     89.59 o 
   3  -2  10       52.30       94.75     29.26 o 
   4  -2  10       39.51      -11.46     24.48 o 
  -3  -1  10        2.50       -9.41     17.70 o 
  -2  -1  10      573.45      678.15    108.76 o 
  -1  -1  10       55.65       75.92     26.79 o 
   0  -1  10      372.89      385.60     78.58 o 
   1  -1  10      266.46      309.25     74.48 o 
   2  -1  10      424.82      498.43    166.88 o 
   3  -1  10       33.22       46.24     24.49 o 
   4  -1  10      146.33      156.66     36.75 o 
  -3   0  10        2.24        2.85     12.79 o 
  -2   0  10       76.82      108.66     39.58 o 
  -1   0  10      579.14      514.41    111.18 o 
   0   0  10      999.94     1034.85     79.30 o 
   1   0  10     1910.51     2440.57    162.56 o 
   2   0  10        6.47       -2.47     29.84 o 
   3   0  10      352.43      394.05     92.34 o 
   4   0  10        9.83       44.54     14.68 o 
  -4   1  10       52.33       61.04     18.82 o 
  -3   1  10        1.18        6.50     15.59 o 
  -2   1  10      567.18      643.45    147.20 o 
  -1   1  10       28.12       28.91     15.83 o 
   1   1  10      291.53      290.90     85.12 o 
   2   1  10      467.55      578.58    180.55 o 
   3   1  10       33.57       33.02     26.74 o 
   4   1  10      144.88      108.93     33.66 o 
  -4   2  10       16.12       17.78     14.08 o 
  -3   2  10       19.73       30.36     17.28 o 
  -2   2  10      362.52      423.89     93.41 o 
  -1   2  10      670.57      563.28    148.66 o 
   0   2  10     1020.30      919.93     78.61 o 
   1   2  10      535.32      634.31    171.64 o 
   2   2  10      278.88      232.18     77.64 o 
   3   2  10       49.76       54.16     23.03 o 
   4   2  10       38.00       30.15     22.05 o 
  -4   3  10       15.80       34.79     18.55 o 
  -3   3  10       24.11       12.96     15.23 o 
  -2   3  10      465.28      546.71    138.05 o 
  -1   3  10      166.81      160.08     33.90 o 
   0   3  10      841.19      765.97     71.57 o 
   1   3  10       13.64       -0.45     31.64 o 
   2   3  10      516.00      500.13    146.29 o 
   3   3  10       40.87       48.81     24.31 o 
  -4   4  10       13.37      -12.49     20.32 o 
  -3   4  10       42.05       44.89     20.51 o 
  -2   4  10      123.55      148.95     34.63 o 
   0   4  10      525.24      431.18     97.66 o 
   1   4  10      204.30      264.88     71.15 o 
   2   4  10      461.73      573.11    157.93 o 
   3   4  10       34.64       18.86     14.42 o 
  -4   5  10       34.97       36.18     23.37 o 
  -3   5  10      103.52      106.24     39.44 o 
  -2   5  10      340.31      407.01     80.11 o 
  -1   5  10      578.62      456.95    119.87 o 
   0   5  10       67.86       69.04     18.66 o 
   1   5  10       20.93       12.81     16.84 o 
   2   5  10      480.85      468.51    127.61 o 
   3   5  10      186.29      186.63     34.56 o 
  -4   6  10       22.66       30.56     24.49 o 
  -3   6  10       28.92       30.91     22.95 o 
  -2   6  10      238.62      317.79     86.09 o 
  -1   6  10       90.78       96.29     24.58 o 
   0   6  10     2320.58     2413.33    163.75 o 
   1   6  10      116.34       89.50     23.03 o 
   2   6  10      294.63      261.23     76.09 o 
   3   6  10       34.63       64.40     31.19 o 
  -3   7  10       36.04       27.99     20.04 o 
  -2   7  10      145.03      130.52     45.68 o 
  -1   7  10      372.16      321.89    105.05 o 
   0   7  10       24.93       -2.50     14.09 o 
   1   7  10       50.38       38.33     25.61 o 
   2   7  10      138.70      141.27     39.74 o 
   3   7  10      122.41      112.60     29.13 o 
  -3   8  10       41.45       29.23     29.72 o 
  -1   8  10        8.15        6.73     11.48 o 
   0   8  10       28.18       14.86     18.54 o 
   1   8  10      148.58      123.70     44.96 o 
   2   8  10      374.88      331.39     89.99 o 
   3   8  10       20.08       11.45     15.33 o 
  -3   9  10       41.99       37.34     23.94 o 
  -2   9  10       89.66       95.29     33.24 o 
  -1   9  10       33.67       10.29     19.57 o 
   0   9  10      174.14      211.78     44.14 o 
   1   9  10       72.92       65.21     21.01 o 
   2   9  10       76.08       70.87     24.59 o 
  -3  10  10        1.04       11.05     19.45 o 
  -2  10  10      151.74      190.73     53.34 o 
  -1  10  10      161.19      186.49     52.49 o 
   0  10  10      585.59      732.73    208.80 o 
   1  10  10      132.59      139.20     27.51 o 
   2  10  10      111.54      102.52     27.00 o 
  -2  11  10      195.30      213.70     66.76 o 
  -1  11  10      123.57      135.00     39.90 o 
   0  11  10       50.46       51.26     25.96 o 
   1  11  10       37.58       26.25     18.15 o 
   2  11  10      126.90       78.18     18.47 o 
  -2  12  10       16.06       35.29     16.38 o 
  -1  12  10        6.98      -15.69     33.21 o 
   0  12  10       75.67      103.13     29.64 o 
   1  12  10      238.30      232.74     58.99 o 
  -2  13  10        2.26       56.16     30.15 o 
  -1  13  10       34.35       15.88     22.82 o 
   0  13  10       45.23       48.56     10.94 o 
   1  13  10       80.71       99.08     20.50 o 
  -1  14  10       74.74      165.39     70.46 o 
   0  14  10       97.13       72.00     16.85 o 
   1  14  10       61.35       61.30     25.98 o 
   1 -13  11       90.66      119.35     31.35 o 
   0 -12  11       33.78       45.33     17.51 o 
   1 -12  11       60.17       68.15     17.01 o 
   0 -11  11      147.43      184.48     33.97 o 
   1 -11  11       42.33       80.05     19.74 o 
   2 -11  11       48.76       40.89     18.76 o 
  -1 -10  11       13.23       -4.60     22.48 o 
   0 -10  11       60.25       40.96     15.82 o 
   1 -10  11       11.46      -11.74     21.09 o 
   2 -10  11       23.23       20.95     19.04 o 
  -1  -9  11       23.08       29.99     16.64 o 
   0  -9  11      303.35      293.63     74.74 o 
   1  -9  11      178.79      230.90     56.81 o 
   2  -9  11       56.16       42.93     12.95 o 
  -1  -8  11      600.77      839.16    145.20 o 
   0  -8  11      164.16      216.94     39.38 o 
   1  -8  11      142.85      168.02     37.81 o 
   2  -8  11      299.19      296.79     84.71 o 
  -2  -7  11       22.79       19.47     16.90 o 
  -1  -7  11      175.87      222.44     52.18 o 
   0  -7  11       10.34       34.65     15.25 o 
   1  -7  11      229.53      321.74     72.65 o 
   2  -7  11      114.28      154.32     37.77 o 
   3  -7  11       21.95       55.76     25.93 o 
  -2  -6  11       39.12       54.15     18.09 o 
  -1  -6  11       64.58       90.80     26.24 o 
   0  -6  11      100.58      131.91     35.42 o 
   1  -6  11      131.96      227.85     49.58 o 
   3  -6  11        5.26       35.55     21.77 o 
  -2  -5  11       43.45       63.25     19.29 o 
  -1  -5  11      350.54      459.43    107.19 o 
   0  -5  11       63.09       32.86     14.23 o 
   1  -5  11      900.92     1002.69    127.08 o 
   2  -5  11       97.38       89.29     16.93 o 
   3  -5  11       14.15      -17.24     24.52 o 
  -2  -4  11      135.08      130.33     31.87 o 
  -1  -4  11      370.92      460.50     97.82 o 
   0  -4  11      178.60      206.54     39.71 o 
   1  -4  11      157.43      203.03     44.34 o 
   2  -4  11      457.94      474.21     98.92 o 
   3  -4  11      141.39      199.63     49.54 o 
  -3  -3  11      121.20      127.28     24.26 o 
  -2  -3  11      254.14      255.60     63.67 o 
  -1  -3  11      168.19      146.54     29.73 o 
   0  -3  11      657.13      640.37    151.80 o 
   1  -3  11      464.95      596.23    125.80 o 
   2  -3  11      122.46      160.11     47.65 o 
   3  -3  11      110.06      101.87     31.39 o 
  -3  -2  11       12.44       35.07     16.33 o 
  -2  -2  11       63.77       62.77     22.75 o 
  -1  -2  11      233.68      278.02     67.16 o 
   0  -2  11      143.06      191.06     52.61 o 
   2  -2  11      137.88      169.88     41.35 o 
   3  -2  11       66.15       66.99     28.29 o 
  -3  -1  11       62.58       69.03     27.21 o 
  -2  -1  11      193.40      164.23     42.39 o 
  -1  -1  11      247.84      282.02     70.84 o 
   0  -1  11      570.63      583.85    125.20 o 
   1  -1  11      457.12      584.53    152.98 o 
   2  -1  11       49.92       70.69     41.52 o 
   3  -1  11      113.26      128.68     49.61 o 
  -3   0  11      111.21      108.38     25.44 o 
  -2   0  11      412.88      420.93     93.42 o 
  -1   0  11      503.41      459.34    122.24 o 
   0   0  11       18.76       39.40     18.81 o 
   1   0  11      221.51      290.37     68.25 o 
   2   0  11       32.64       -0.43     32.02 o 
   3   0  11      439.19      440.09    104.04 o 
  -3   1  11       54.38       92.18     26.61 o 
  -2   1  11      169.59      162.41     48.95 o 
  -1   1  11      303.66      265.93     52.11 o 
   1   1  11      438.04      460.02    112.57 o 
   2   1  11       39.32       43.39     27.29 o 
   3   1  11      114.91      142.75     51.86 o 
  -4   2  11        5.13       -1.62     19.39 o 
  -3   2  11       14.30        1.47     11.53 o 
  -2   2  11       59.24       54.09     19.30 o 
  -1   2  11      224.63      238.01     44.18 o 
   0   2  11      183.44      218.28     44.93 o 
   1   2  11      346.89      416.91    104.46 o 
   2   2  11      137.10      138.80     41.83 o 
   3   2  11       66.77       70.80     30.60 o 
  -4   3  11        0.15       25.36     17.76 o 
  -3   3  11      121.97      179.69     47.67 o 
  -2   3  11      221.95      287.33     72.52 o 
  -1   3  11      209.24      151.69     38.63 o 
   0   3  11      643.21      574.36    125.72 o 
   1   3  11      454.56      498.66    127.43 o 
   2   3  11      118.50      151.81     55.60 o 
   3   3  11      117.98      108.41     31.92 o 
  -3   4  11       83.61       68.40     22.28 o 
  -2   4  11      118.93      131.03     32.30 o 
  -1   4  11      350.89      376.20     84.97 o 
   0   4  11      141.37      123.89     26.60 o 
   1   4  11      180.05      221.71     74.36 o 
   2   4  11      464.52      490.75    115.53 o 
   3   4  11      141.81      152.45     41.33 o 
  -3   5  11       20.40       50.90     25.99 o 
  -2   5  11       43.51       32.72     15.62 o 
   0   5  11       75.42       52.99     23.98 o 
   1   5  11      891.94      837.48    217.33 o 
   2   5  11      105.28       72.67     36.51 o 
   3   5  11       14.83       22.03     23.29 o 
  -3   6  11        1.23       31.89     15.06 o 
  -2   6  11       41.96       60.91     30.58 o 
  -1   6  11       76.25       92.46     26.49 o 
   0   6  11       87.45       99.50     30.26 o 
   1   6  11      130.92      138.15     41.62 o 
   2   6  11      102.83       77.84     33.54 o 
   3   6  11        7.57        6.40      9.58 o 
  -3   7  11       90.65      124.62     37.94 o 
  -2   7  11       20.87       -9.14     32.62 o 
  -1   7  11      134.10      161.57     42.66 o 
   0   7  11       20.05       23.27     24.39 o 
   1   7  11      233.72      277.92     73.14 o 
   2   7  11      131.41      132.71     33.25 o 
   3   7  11       23.47       26.15     28.23 o 
  -3   8  11       31.45       27.85     26.51 o 
  -1   8  11      577.95      638.46    170.47 o 
   0   8  11      171.13      209.67     55.76 o 
   1   8  11      142.00      139.88     44.52 o 
   2   8  11      291.52      202.62     74.31 o 
  -3   9  11       37.54       59.58     18.56 o 
  -2   9  11       36.86       -2.23     30.52 o 
  -1   9  11       12.09       62.04     29.52 o 
   0   9  11      291.04      222.23     76.57 o 
   1   9  11      171.32      169.66     50.20 o 
   2   9  11       55.34       64.45     18.65 o 
  -2  10  11        0.32       29.83     25.98 o 
  -1  10  11       15.00       -0.82     32.32 o 
   0  10  11       62.83       91.98     23.03 o 
   1  10  11       15.06       37.74     20.35 o 
   2  10  11       23.96       -0.36     23.52 o 
  -2  11  11       28.34       77.08     26.46 o 
  -1  11  11       20.51       28.79     26.56 o 
   0  11  11      153.99      231.68     60.79 o 
   1  11  11       40.68       14.08     21.68 o 
   2  11  11       46.55       55.79     13.92 o 
  -2  12  11       28.18       54.14     24.81 o 
  -1  12  11      151.26      150.36     34.21 o 
   0  12  11       34.50       -8.25     28.79 o 
   1  12  11       66.17       51.90     14.56 o 
  -1  13  11       23.68       23.15     19.08 o 
   0  13  11       94.36       60.75     19.89 o 
   1  13  11       98.66       68.79     20.11 o 
   0 -12  12       25.22       27.85     16.70 o 
   0 -11  12        5.19       29.09     23.20 o 
   1 -11  12        2.99       -6.25     23.93 o 
   0 -10  12       92.88      147.71     39.91 o 
   1 -10  12      301.77      390.81     82.11 o 
  -1  -9  12        0.72      -22.87     22.87 o 
   0  -9  12      104.36      154.45     37.04 o 
   1  -9  12        3.21       -0.41     25.18 o 
   2  -9  12       60.69       80.63     22.32 o 
  -1  -8  12       87.88       89.72     23.24 o 
   0  -8  12       11.43       42.10     17.18 o 
   1  -8  12      105.10      101.78     26.28 o 
   2  -8  12       46.28       48.29     17.07 o 
  -1  -7  12      155.55      166.78     40.28 o 
   0  -7  12      160.38      238.34     50.98 o 
   1  -7  12       24.42       28.63     22.93 o 
   2  -7  12       10.82       20.06     15.08 o 
  -2  -6  12       17.03        1.20     10.40 o 
  -1  -6  12      174.83      259.03     58.72 o 
   0  -6  12       23.92       28.54     16.85 o 
   1  -6  12      799.60      933.60    470.04 o 
   2  -6  12       46.71      126.99     34.20 o 
  -2  -5  12       78.94       80.11     26.75 o 
  -1  -5  12      160.92      235.56     50.17 o 
   0  -5  12       60.93       72.55     30.43 o 
   1  -5  12       44.75       38.48     15.42 o 
   2  -5  12       94.31      143.58     40.28 o 
   3  -5  12       42.49       22.96     23.98 o 
  -2  -4  12      128.67      188.04     40.68 o 
  -1  -4  12       43.96       50.87     19.51 o 
   0  -4  12      171.09      252.88     55.19 o 
   1  -4  12      153.65      169.81     51.04 o 
   2  -4  12      101.49      146.35     35.25 o 
   3  -4  12       57.83      100.72     31.79 o 
  -2  -3  12       21.73       35.70     18.39 o 
  -1  -3  12       57.10       43.69     17.80 o 
   0  -3  12      263.22      315.37     84.78 o 
   1  -3  12       29.90       49.96     25.08 o 
   2  -3  12       15.55       11.76     33.52 o 
   3  -3  12       97.38      104.12     27.72 o 
  -3  -2  12       39.98       41.74     17.50 o 
  -2  -2  12       81.38      119.75     43.41 o 
  -1  -2  12      150.58      153.83     30.20 o 
   0  -2  12      326.77      433.31    124.52 o 
   2  -2  12      493.17      586.82    151.42 o 
   3  -2  12       19.30       25.39     29.60 o 
  -3  -1  12       84.68       70.38     16.49 o 
  -2  -1  12        8.59       -4.38     27.56 o 
  -1  -1  12      327.07      348.34     62.35 o 
   0  -1  12       66.82      137.92     33.02 o 
   1  -1  12        4.87       21.92     22.01 o 
   2  -1  12       29.02       38.39     28.59 o 
   3  -1  12      170.52      199.26     43.14 o 
  -3   0  12       41.82       48.81     23.88 o 
  -2   0  12       41.37      126.26     28.16 o 
  -1   0  12       21.66       32.10     22.90 o 
   0   0  12      856.77      788.29    196.16 o 
   1   0  12       50.31       89.60     39.27 o 
   2   0  12      260.19      274.53     66.85 o 
   3   0  12        1.52       27.29     41.94 o 
  -3   1  12       81.24      101.88     38.57 o 
  -2   1  12       13.76       27.95     20.89 o 
  -1   1  12      283.06      256.73     51.89 o 
   1   1  12        4.32       -2.87     37.00 o 
   2   1  12       30.49       71.02     39.92 o 
   3   1  12      181.69      157.27     44.12 o 
  -3   2  12       41.97       56.81     32.39 o 
  -2   2  12       76.25       30.61     33.02 o 
  -1   2  12      150.87      151.30     20.07 o 
   0   2  12      340.91      414.35     91.18 o 
   1   2  12      439.96      467.97    131.87 o 
   2   2  12      502.40      673.47    198.92 o 
   3   2  12       20.66       23.96     18.98 o 
  -3   3  12       31.59       63.74     28.75 o 
  -2   3  12       28.71       16.93     13.92 o 
  -1   3  12       58.41       39.58     17.30 o 
   0   3  12      250.88      291.74     75.88 o 
   1   3  12       24.50       42.25     27.61 o 
   2   3  12       16.18       33.35     23.78 o 
   3   3  12      103.28      104.56     25.77 o 
  -3   4  12        1.87       30.29     23.77 o 
  -2   4  12      141.37      167.02     72.89 o 
  -1   4  12       34.97       26.22     14.45 o 
   0   4  12      167.87      171.41     46.51 o 
   1   4  12      160.41      159.05     48.89 o 
   2   4  12      100.96      112.72     27.77 o 
   3   4  12       60.56       54.60     33.13 o 
  -3   5  12       31.96       27.32     31.20 o 
  -2   5  12       95.81       79.69     26.48 o 
   0   5  12       63.22       72.58     22.25 o 
   1   5  12       41.84       50.66     17.19 o 
   2   5  12       95.24       62.58     20.14 o 
   3   5  12       46.06       25.46     21.55 o 
  -3   6  12       56.02       93.58     32.80 o 
  -2   6  12       11.64       43.39     20.77 o 
  -1   6  12      169.50      181.61     49.37 o 
   0   6  12       21.86       27.91     11.92 o 
   1   6  12      792.98      792.14    223.43 o 
   2   6  12       44.55       70.61     34.07 o 
  -3   7  12        8.75        7.41     20.93 o 
  -2   7  12       34.88       -7.29     32.10 o 
  -1   7  12      158.63      157.08     46.97 o 
   0   7  12      168.81      139.73     44.28 o 
   1   7  12       22.72       13.36     12.62 o 
   2   7  12       11.16       10.41     26.97 o 
  -2   8  12       41.94       50.51     22.45 o 
  -1   8  12       96.12       97.10     29.91 o 
   0   8  12        8.99       -5.33     27.63 o 
   1   8  12      112.60      108.36     33.60 o 
   2   8  12       45.00       21.99     16.53 o 
  -2   9  12       43.98       64.34     12.71 o 
  -1   9  12        0.27      -24.94     30.83 o 
   0   9  12       93.08       73.71     19.40 o 
   1   9  12        4.74       40.11     20.56 o 
   2   9  12       58.98       20.24     17.92 o 
  -2  10  12       89.79      131.33     32.50 o 
  -1  10  12       82.17      122.18     36.30 o 
   0  10  12      103.65      138.61     43.64 o 
   1  10  12      307.08      314.85     87.90 o 
  -1  11  12      155.50      186.21     46.12 o 
   0  11  12        4.44       33.74     17.07 o 
   1  11  12        1.24        9.11     11.52 o 
  -1  12  12       17.98       26.12     16.27 o 
   0  12  12       25.73       -1.88     14.85 o 
   0 -10  13        4.17       10.48     18.86 o 
   1 -10  13       45.31       52.90     15.11 o 
   0  -9  13       69.55      118.20     34.66 o 
   1  -9  13       23.17       28.85     21.78 o 
  -1  -8  13        5.27        9.28     13.78 o 
   0  -8  13      285.28      408.75    109.63 o 
   1  -8  13       25.19       40.32     14.16 o 
  -1  -7  13       20.14       24.71     21.18 o 
   0  -7  13      181.16      225.07     58.31 o 
   1  -7  13       50.41       97.24     31.47 o 
   2  -7  13       39.27      111.52     34.38 o 
  -1  -6  13       45.83       61.19     21.90 o 
   0  -6  13       30.73       43.97     25.34 o 
   1  -6  13      130.63      138.79     40.54 o 
   2  -6  13       14.46        2.43     16.70 o 
  -2  -5  13       30.18       42.14     20.97 o 
  -1  -5  13       30.63       78.19     24.05 o 
   0  -5  13      197.88      201.04     47.75 o 
   1  -5  13       16.64       61.41     31.25 o 
  -2  -4  13       17.55       22.23     19.99 o 
  -1  -4  13       17.68       55.29     17.17 o 
   0  -4  13      216.55      308.83     78.93 o 
   1  -4  13      103.88      110.85     28.55 o 
   2  -4  13       51.15       48.50     18.81 o 
  -2  -3  13      154.77      204.44     58.60 o 
  -1  -3  13       83.78       97.80     23.35 o 
   0  -3  13      211.51      212.29     41.37 o 
   1  -3  13      178.88      251.51     53.28 o 
   2  -3  13      113.11      110.02     29.06 o 
  -2  -2  13       15.22       12.46     11.82 o 
  -1  -2  13       93.03      102.59     24.24 o 
   0  -2  13      227.43      277.31     53.18 o 
   2  -2  13      198.83      241.15     59.79 o 
  -3  -1  13        7.18       28.80     21.91 o 
  -2  -1  13       31.25       14.91     13.34 o 
  -1  -1  13      201.69      261.31     62.82 o 
   0  -1  13       32.35       24.76     18.36 o 
   1  -1  13      224.38      240.74     72.67 o 
   2  -1  13      203.76      269.94     63.70 o 
  -3   0  13        2.14      -25.88     32.19 o 
  -2   0  13       70.96       85.63     21.51 o 
  -1   0  13       56.02       75.95     22.13 o 
   0   0  13       17.06       29.01     16.06 o 
   1   0  13      114.81      122.31     36.75 o 
   2   0  13      128.68      167.16     49.89 o 
  -3   1  13        8.80       15.94     14.16 o 
  -2   1  13       35.58       47.32     23.21 o 
  -1   1  13      187.51      234.88     48.95 o 
   0   1  13       27.76       32.14     15.82 o 
   1   1  13      226.85      300.14     73.08 o 
   2   1  13      189.39      296.33     60.96 o 
  -3   2  13       15.84       -0.04     31.64 o 
  -2   2  13       18.82       50.69     30.31 o 
  -1   2  13      101.64      112.37     39.41 o 
   1   2  13       89.18       58.81     24.55 o 
   2   2  13      193.49      178.18     55.72 o 
  -3   3  13        3.14       26.92     20.83 o 
  -2   3  13      141.51      255.12     65.16 o 
  -1   3  13       82.38       88.95     21.56 o 
   0   3  13      192.47      250.53     54.02 o 
   1   3  13      181.14      192.88     58.48 o 
   2   3  13      124.90      167.20     53.27 o 
  -3   4  13       16.35       39.66     21.37 o 
  -2   4  13       22.40       48.94     21.46 o 
  -1   4  13       15.76       10.90     13.61 o 
   0   4  13      224.83      239.46     47.66 o 
   1   4  13      101.01       80.53     36.02 o 
   2   4  13       51.04       73.60     25.02 o 
  -2   5  13       26.89       21.34     19.41 o 
   0   5  13      200.29      184.12     47.70 o 
   1   5  13       18.74       47.48     26.89 o 
   2   5  13      121.05      162.72     45.16 o 
  -2   6  13        7.01       35.67     27.42 o 
  -1   6  13       35.64       34.75     14.79 o 
   0   6  13       26.22       49.05     18.35 o 
   1   6  13      128.93      123.58     43.70 o 
   2   6  13       18.37       41.92     18.38 o 
  -2   7  13       56.31       82.18     24.31 o 
  -1   7  13       17.28       26.25     24.00 o 
   0   7  13      198.46      144.61     35.83 o 
   1   7  13       54.68       33.83     15.76 o 
   2   7  13       42.85       43.23     28.41 o 
  -2   8  13       24.45       41.85     25.96 o 
  -1   8  13        5.96       19.39     13.61 o 
   0   8  13      276.49      280.89     88.95 o 
   1   8  13       25.21       13.06     16.90 o 
  -1   9  13        4.90        3.92     12.95 o 
   0   9  13       72.97      103.08     33.90 o 
  -1  10  13        5.47       -2.13     21.70 o 
   0  10  13        4.32       -3.47     28.28 o 
   1  10  13       39.21       66.20     21.66 o 
  -1  -8  14       38.39       70.51     22.80 o 
   0  -8  14      102.37      189.02     53.30 o 
  -1  -7  14       54.25       74.76     23.74 o 
   0  -7  14       41.79       47.86     27.60 o 
   1  -7  14       26.12       29.53     28.62 o 
  -1  -6  14       12.82       24.81     22.98 o 
   0  -6  14       96.61      118.20     27.63 o 
   1  -6  14        0.57       30.21     19.12 o 
  -1  -5  14      149.25      175.78     39.52 o 
   0  -5  14        8.77       45.90     22.45 o 
   1  -5  14       23.06       29.18     21.17 o 
  -2  -4  14        7.58       17.39     17.37 o 
  -1  -4  14      122.55      178.11     41.00 o 
   0  -4  14      128.33      209.21     54.59 o 
   1  -4  14      212.61      221.15     62.74 o 
   2  -4  14       90.96      133.91     48.86 o 
  -1  -3  14       30.18       51.12     26.68 o 
   0  -3  14       16.08       42.85     27.88 o 
   1  -3  14       75.58       83.37     25.71 o 
   2  -3  14       22.89       40.83     18.95 o 
  -2  -2  14        3.61       -5.60     28.31 o 
  -1  -2  14        0.35       25.46     17.15 o 
   0  -2  14       34.53       33.57     12.25 o 
   1  -2  14      146.54      216.73     45.55 o 
   2  -2  14       47.03       10.72     18.00 o 
  -2  -1  14       44.39       70.97     26.91 o 
  -1  -1  14       33.02       13.50     16.12 o 
   0  -1  14       96.59      106.95     24.98 o 
   1  -1  14       12.75       10.33     19.05 o 
   2  -1  14       16.39       26.72     23.31 o 
  -2   0  14        3.97      -15.42     27.94 o 
  -1   0  14      299.42      352.49     90.32 o 
   0   0  14       43.51       38.75     15.13 o 
   1   0  14      450.84      496.46    157.72 o 
   2   0  14       15.60        4.49     17.71 o 
  -2   1  14       44.84       79.23     28.89 o 
  -1   1  14       33.97       36.10     18.00 o 
   0   1  14      103.30      127.01     32.22 o 
   1   1  14       15.48       43.98     23.87 o 
   2   1  14       19.14       35.11     15.19 o 
  -2   2  14        6.08       29.00     26.97 o 
  -1   2  14        0.50        6.96     27.46 o 
   1   2  14      136.93      168.07     48.75 o 
   2   2  14       50.40       34.51     23.68 o 
  -2   3  14       57.01       60.85     28.18 o 
  -1   3  14       34.35       18.43     15.35 o 
   0   3  14       15.22        3.70     29.09 o 
   1   3  14       68.35       75.10     29.98 o 
   2   3  14       26.42       -6.52     31.89 o 
  -2   4  14        7.59       -9.64     26.87 o 
  -1   4  14      124.10      156.83     31.80 o 
   0   4  14      123.34      153.11     45.21 o 
   1   4  14      206.04      226.83     60.49 o 
   2   4  14       82.25       70.53     33.60 o 
  -2   5  14        7.40       38.11     25.74 o 
  -1   5  14      148.90      134.40     43.78 o 
   0   5  14        6.34       21.85     18.95 o 
   1   5  14       24.60       82.79     27.37 o 
  -2   6  14        2.07       -1.80     13.66 o 
   0   6  14       91.80       51.93     28.90 o 
   1   6  14        1.37      -21.55     28.37 o 
  -1   7  14       57.25       62.25     25.92 o 
   0   7  14       39.16       55.77     22.60 o 
   1   7  14       28.11       56.47     26.36 o 
  -1   8  14       38.36       44.55     15.34 o 
   0   8  14      107.18      101.66     45.28 o 
   0  -6  15       19.94       45.96     19.47 o 
  -1  -5  15       54.07       58.62     18.60 o 
   0  -5  15       42.42       79.88     37.73 o 
  -1  -4  15        6.03       14.32     19.44 o 
   0  -4  15        8.59       29.60     25.89 o 
   1  -4  15       29.09       25.13     19.07 o 
  -1  -3  15       31.75       32.53     17.06 o 
   0  -3  15       40.44       38.44     25.39 o 
   1  -3  15       81.33      161.50     35.13 o 
  -1  -2  15       18.64        4.81     11.90 o 
   0  -2  15      102.51      124.54     31.72 o 
   1  -2  15       34.97       46.34     26.20 o 
  -1  -1  15        0.74       -8.98     21.99 o 
   0  -1  15      153.51      162.55     44.08 o 
  -2   0  15        3.51        3.35     14.26 o 
  -1   0  15        0.26       -6.55     21.50 o 
   0   0  15        4.12       28.59     21.31 o 
   1   0  15       13.74       46.69     21.50 o 
  -1   1  15        0.49       34.82     11.38 o 
   0   1  15      156.78      175.39     46.50 o 
   1   1  15       34.24       42.27     28.92 o 
  -1   2  15       15.98       37.35     14.18 o 
   0   2  15       98.06       86.59     21.13 o 
   1   2  15       38.99       39.08     29.79 o 
  -1   3  15       29.51       31.58     18.11 o 
   0   3  15       38.82       23.35     19.81 o 
   1   3  15       88.48      152.91     44.49 o 
  -1   4  15        5.35       14.13     16.09 o 
   0   4  15       10.36       29.21     29.40 o 
   1   4  15       32.27       72.29     21.44 o 
  -1   5  15       49.40       50.55     22.66 o 
   0   5  15       34.48       37.85     19.54 o 
   0   6  15       18.23       32.78     22.55 o 
                                                 
